# Supplementary material for: Structural elucidation of triclinic and monoclinic SFCA-III – killing two birds with one stone
Source: Acta Crystallogr B Struct Sci Cryst Eng Mater. 2019 Nov 20;75(Pt 6):1126–36. doi: 10.1107/S2052520619014380 (PMC6900907; doi:10.1107/S2052520619014380)
Supplement: Supplementary file 1 [file b-75-01126-sup1.cif]

data_SFCA-III-triclinic
_database_code_depnum_ccdc_archive 'CCDC 1960602'
#==============================================================================

# PROCESSING SUMMARY (IUCr Office Use Only)

_journal_date_recd_electronic      2019-10-07
_journal_date_to_coeditor         ?
_journal_date_from_coeditor       ?
_journal_date_accepted     2019-10-21
_journal_date_printers_first      ?
_journal_date_printers_final      ?
_journal_date_proofs_out          ?
_journal_date_proofs_in           ?
_journal_coeditor_name            ?
_journal_coeditor_code      DK5093SUP1
_journal_coeditor_notes
; ?
;
_journal_paper_category      FA
_journal_techeditor_code      B191438
_iucr_compatibility_tag          ACTA95
_journal_techeditor_notes  
;
;
_journal_coden_ASTM               ?
_journal_name_full                ?
_journal_year                     ?
_journal_volume                   ?
_journal_issue                    ?
_journal_page_first               ?
_journal_page_last                ?
_journal_suppl_publ_number        ?
_journal_suppl_publ_pages         ?

#==============================================================================

#=======================================================================

# 5. CHEMICAL DATA

_chemical_name_systematic
; ?
;
_chemical_name_common                    ?
_chemical_formula_moiety                 ?
_chemical_formula_structural             ?
_chemical_formula_analytical             ?
_chemical_formula_iupac                  ?
_chemical_formula_sum
'Al9.12 Ca5.98 Fe30.7 Mg5.34 O72 Si0.86'
_chemical_formula_weight                 3506.1
_chemical_melting_point                  ?
_chemical_compound_source                ?
_chemical_absolute_configuration         .

#=======================================================================

# 6. CRYSTAL DATA

_symmetry_cell_setting                   triclinic
_symmetry_space_group_name_H-M           'P -1'
_symmetry_space_group_name_Hall          '-P 1'
_symmetry_Int_Tables_number              2

loop_
 _space_group_symop_id
 _space_group_symop_operation_xyz
 1   x,y,z
 2   -x,-y,-z

_cell_length_a                           10.3279(2)
_cell_length_b                           10.4340(2)
_cell_length_c                           14.3794(2)
_cell_angle_alpha                        93.4888(12)
_cell_angle_beta                         107.3209(14)
_cell_angle_gamma                        109.6626(14)
_cell_volume                             1370.49(5)

loop_
 _twin_individual_id
 _twin_individual_mass_fraction_refined
 _twin_individual_twin_matrix_11
 _twin_individual_twin_matrix_12
 _twin_individual_twin_matrix_13
 _twin_individual_twin_matrix_21
 _twin_individual_twin_matrix_22
 _twin_individual_twin_matrix_23
 _twin_individual_twin_matrix_31
 _twin_individual_twin_matrix_32
 _twin_individual_twin_matrix_33
1 0.375(7)
1 0 0
0 1 0
0 0 1
2 0.625(7)
1 -1 0
0 -0.5 1
0 -2 0

_cell_formula_units_Z                    1

_cell_measurement_reflns_used            7182
_cell_measurement_theta_min              2.2570
_cell_measurement_theta_max              33.9110
_cell_measurement_temperature            293
_cell_special_details
; ?
;

_exptl_crystal_density_diffrn            4.2482
_exptl_crystal_density_meas              ?
_exptl_crystal_density_method            ?
_exptl_crystal_F_000                     3357

_exptl_absorpt_coefficient_mu            9.161
_exptl_crystal_description               'fragment'
_exptl_crystal_size_max                  ?
_exptl_crystal_size_mid                  ?
_exptl_crystal_size_min                  ?
_exptl_crystal_size_rad                  ?
_exptl_crystal_colour                    ?
_exptl_absorpt_correction_type           'multi-scan'
_exptl_absorpt_process_details
;
CrysAlisPro 1.171.38.43 (Rigaku Oxford Diffraction, 2015)
Empirical absorption correction using spherical harmonics,
 implemented in SCALE3 ABSPACK scaling algorithm.
;
_exptl_absorpt_correction_T_min          0.75583
_exptl_absorpt_correction_T_max          1
loop_
 _exptl_crystal_face_index_h
 _exptl_crystal_face_index_k
 _exptl_crystal_face_index_l
 _exptl_crystal_face_perp_dist
 ? ? ? ?

#=======================================================================

# 7. EXPERIMENTAL DATA

_diffrn_ambient_temperature      295(3)
_diffrn_source                   synchrotron
_diffrn_radiation_probe          x-ray
_diffrn_radiation_source         'SLS super-bending magnet 2.9T, X06DA'
_diffrn_radiation_wavelength     0.72931
_diffrn_radiation_monochromator
;Bartels Monochromator with dual channel cut crystals (DCCM) 
 in (+--+) geometry
;
_diffrn_measurement_device       'single-axis goniometer'
_diffrn_measurement_device_type  Aerotech
_diffrn_detector                 'hybrid pixel CMOS'
_diffrn_detector_type            PILATUS2M-F
_diffrn_detector_area_resol_mean 5.81
_diffrn_measurement_method       'rotation method'
_diffrn_measurement_specimen_support fiber
_diffrn_measurement_details      
;
 Swiss Light Source, Paul Scherrer Insitute, Villigen, Switzerland
 Beamline X06DA (PXIII)
 single omega-scan
 1800 frames, detector distance = 80 mm
 oscillation 0.1 deg, 0.2 sec exposure
;


_diffrn_reflns_number                    13305
_diffrn_reflns_theta_min                 1.5472
_diffrn_reflns_theta_max                 33.9405
_diffrn_reflns_theta_full                27.1176
_diffrn_measured_fraction_theta_max      0.7508
_diffrn_measured_fraction_theta_full     0.9220
_diffrn_reflns_av_R_equivalents   0.0275
_diffrn_reflns_av_sigmaI/netI    0.0636

_diffrn_reflns_limit_h_min               -14
_diffrn_reflns_limit_h_max               13
_diffrn_reflns_limit_k_min               -14
_diffrn_reflns_limit_k_max               14
_diffrn_reflns_limit_l_min               -22
_diffrn_reflns_limit_l_max               21
_diffrn_reflns_reduction_process         ?

_diffrn_standards_number                 ?
_diffrn_standards_interval_count         ?
_diffrn_standards_interval_time          ?
_diffrn_standards_decay_%                ?
loop_
_diffrn_standard_refln_index_h
_diffrn_standard_refln_index_k
_diffrn_standard_refln_index_l
  ? ? ?

#=======================================================================

# 8. REFINEMENT DATA

_refine_special_details
; multi-phase refinement, details in _diffr_* belong to this phase,
  data in _reflns_* and _refine_* are of the combined refinement
;

_reflns_number_total                     14341
_reflns_number_gt                        10407
_reflns_threshold_expression             'I>3\s(I)'

_refine_ls_structure_factor_coef         F
_refine_ls_R_factor_gt                   0.0370
_refine_ls_wR_factor_gt                  0.0543
_refine_ls_R_factor_all                  0.0441
_refine_ls_wR_factor_ref                 0.0564
_refine_ls_goodness_of_fit_ref           1.58
_refine_ls_goodness_of_fit_gt            1.82
_refine_ls_restrained_S_gt               ?
_refine_ls_restrained_S_all              ?
_refine_ls_number_reflns                 14341
_refine_ls_number_parameters             1171
_refine_ls_number_restraints             0
_refine_ls_number_constraints            435
_refine_ls_weighting_scheme              sigma
_refine_ls_weighting_details             'w=1/(\s^2^(F)+0.0001F^2^)'
_refine_ls_hydrogen_treatment            ?
_refine_ls_shift/su_max                  0.0390
_refine_ls_shift/su_mean                 0.0077
_refine_diff_density_max                 ?
_refine_diff_density_min                 ?
_refine_ls_extinction_method             'none'
_refine_ls_extinction_coef               ?
_refine_ls_extinction_expression         ?
_refine_ls_abs_structure_details         ?
_refine_ls_abs_structure_Flack           ?
_refine_ls_abs_structure_Rogers          ?

loop_
 _atom_type_symbol
 _atom_type_scat_dispersion_real
 _atom_type_scat_dispersion_imag
 _atom_type_scat_source
 Al   0.0690  0.0555
 'International Tables Vol C tables 4.2.6.8 and 6.1.1.1'
 Ca   0.2370  0.3270
 'International Tables Vol C tables 4.2.6.8 and 6.1.1.1'
 Fe   0.3522  0.8938
 'International Tables Vol C tables 4.2.6.8 and 6.1.1.1'
 Mg   0.0528  0.0395
 'International Tables Vol C tables 4.2.6.8 and 6.1.1.1'
 O    0.0122  0.0066
 'International Tables Vol C tables 4.2.6.8 and 6.1.1.1'
 Si   0.0877  0.0759
 'International Tables Vol C tables 4.2.6.8 and 6.1.1.1'

_computing_data_collection
 'CrysAlisPro 1.171.38.43 (Rigaku OD, 2015)'
_computing_cell_refinement
 'CrysAlisPro 1.171.38.43 (Rigaku OD, 2015)'
_computing_data_reduction
 'CrysAlisPro 1.171.38.43 (Rigaku OD, 2015)'
_computing_structure_solution            ?
_computing_structure_refinement          ?
_computing_molecular_graphics            ?
_computing_publication_material          ?


#=======================================================================

# 9. ATOMIC COORDINATES AND DISPLACEMENT PARAMETERS

loop_
 _atom_site_label
 _atom_site_type_symbol
 _atom_site_fract_x
 _atom_site_fract_y
 _atom_site_fract_z
 _atom_site_adp_type
 _atom_site_U_iso_or_equiv
 _atom_site_site_symmetry_multiplicity
 _atom_site_occupancy
 _atom_site_calc_flag
 _atom_site_refinement_flags
 _atom_site_disorder_assembly
 _atom_site_disorder_group
  M1ca Ca 0.07409(12) 0.39311(16) 0.13431(11) Uani 0.0107(3) 2 1 d . . .
  M2ca Ca 0.05991(12) 0.92400(17) 0.13497(11) Uani 0.0107(3) 2 1 d . . .
  M3fe Fe 0.19422(11) 0.47098(9) 0.38230(17) Uani 0.0079(6) 2 0.84(2) d . . .
  M3ca Ca 0.19422(11) 0.47098(9) 0.38230(17) Uani 0.0079(6) 2 0.07(2) d . . .
  M3al Al 0.19422(11) 0.47098(9) 0.38230(17) Uani 0.0079(6) 2 0.06(2) d . . .
  M3mg Mg 0.19422(11) 0.47098(9) 0.38230(17) Uani 0.0079(6) 2 0.03(2) d . . .
  M4fe Fe 0.69628(11) 0.47576(9) 0.39389(15) Uani 0.0070(7) 2 0.68(2) d . . .
  M4mg Mg 0.69628(11) 0.47576(9) 0.39389(15) Uani 0.0070(7) 2 0.07(2) d . . .
  M4ca Ca 0.69628(11) 0.47576(9) 0.39389(15) Uani 0.0070(7) 2 0.07(2) d . . .
  M4al Al 0.69628(11) 0.47576(9) 0.39389(15) Uani 0.0070(7) 2 0.18(2) d . . .
  M5fe Fe 0.57559(13) 0.42220(9) 0.17247(14) Uani 0.0076(3) 2 0.811(19) d . . .
  M5mg Mg 0.57559(13) 0.42220(9) 0.17247(14) Uani 0.0076(3) 2 0.098(19) d . . .
  M5ca Ca 0.57559(13) 0.42220(9) 0.17247(14) Uani 0.0076(3) 2 0.027(19) d . . .
  M5al Al 0.57559(13) 0.42220(9) 0.17247(14) Uani 0.0076(3) 2 0.065(19) d . . .
  M6fe Fe 0.53267(11) 0.64030(9) 0.06563(15) Uani 0.0079(6) 2 0.75(2) d . . .
  M6mg Mg 0.53267(11) 0.64030(9) 0.06563(15) Uani 0.0079(6) 2 0.19(2) d . . .
  M6ca Ca 0.53267(11) 0.64030(9) 0.06563(15) Uani 0.0079(6) 2 0.06(2) d . . .
  M7fe Fe 0.25005(7) 0.25019(7) 0.49963(5) Uani 0.0077(3) 2 0.583(16) d . . .
  M7mg Mg 0.25005(7) 0.25019(7) 0.49963(5) Uani 0.0077(3) 2 0.181(16) d . . .
  M7ca Ca 0.25005(7) 0.25019(7) 0.49963(5) Uani 0.0077(3) 2 0.086(16) d . . .
  M7al Al 0.25005(7) 0.25019(7) 0.49963(5) Uani 0.0077(3) 2 0.149(16) d . . .
  M8fe Fe 0.13607(7) 0.69291(7) 0.27259(5) Uani 0.0072(2) 2 0.767(17) d . . .
  M8mg Mg 0.13607(7) 0.69291(7) 0.27259(5) Uani 0.0072(2) 2 0.111(17) d . . .
  M8ca Ca 0.13607(7) 0.69291(7) 0.27259(5) Uani 0.0072(2) 2 0.085(17) d . . .
  M8al Al 0.13607(7) 0.69291(7) 0.27259(5) Uani 0.0072(2) 2 0.036(17) d . . .
  M9fe Fe 0.64276(6) 0.19648(7) 0.28642(5) Uani 0.0067(2) 2 0.753(17) d . . .
  M9ca Ca 0.64276(6) 0.19648(7) 0.28642(5) Uani 0.0067(2) 2 0.041(17) d . . .
  M9al Al 0.64276(6) 0.19648(7) 0.28642(5) Uani 0.0067(2) 2 0.206(17) d . . .
  M10fe Fe 0.53566(17) 0.14366(13) 0.0625(2) Uani 0.0093(8) 2 0.26(2) d . . .
  M10mg Mg 0.53566(17) 0.14366(13) 0.0625(2) Uani 0.0093(8) 2 0.49(2) d . . .
  M10ca Ca 0.53566(17) 0.14366(13) 0.0625(2) Uani 0.0093(8) 2 0.25(2) d . . .
 M11fe Fe 0.59792(14) 0.91329(10) 0.17438(15) Uani 0.0076(3) 2 0.701(19) d . . .
 M11mg Mg 0.59792(14) 0.91329(10) 0.17438(15) Uani 0.0076(3) 2 0.116(19) d . . .
 M11ca Ca 0.59792(14) 0.91329(10) 0.17438(15) Uani 0.0076(3) 2 0.033(19) d . . .
 M11al Al 0.59792(14) 0.91329(10) 0.17438(15) Uani 0.0076(3) 2 0.151(19) d . . .
  M12fe Fe 0.69744(11) 0.97118(9) 0.39487(15) Uani 0.0076(7) 2 0.68(2) d . . .
  M12mg Mg 0.69744(11) 0.97118(9) 0.39487(15) Uani 0.0076(7) 2 0.06(2) d . . .
  M12ca Ca 0.69744(11) 0.97118(9) 0.39487(15) Uani 0.0076(7) 2 0.06(2) d . . .
  M12al Al 0.69744(11) 0.97118(9) 0.39487(15) Uani 0.0076(7) 2 0.20(2) d . . .
  M13fe Fe 0.18820(12) 0.97022(9) 0.38213(17) Uani 0.0073(6) 2 0.81(2) d . . .
  M13mg Mg 0.18820(12) 0.97022(9) 0.38213(17) Uani 0.0073(6) 2 0.05(2) d . . .
  M13ca Ca 0.18820(12) 0.97022(9) 0.38213(17) Uani 0.0073(6) 2 0.06(2) d . . .
  M13al Al 0.18820(12) 0.97022(9) 0.38213(17) Uani 0.0073(6) 2 0.07(2) d . . .
  M14fe Fe 0.39129(6) 0.94820(7) 0.27645(4) Uani 0.0064(2) 2 0.777(17) d . . .
  M14mg Mg 0.39129(6) 0.94820(7) 0.27645(4) Uani 0.0064(2) 2 0.049(17) d . . .
  M14ca Ca 0.39129(6) 0.94820(7) 0.27645(4) Uani 0.0064(2) 2 0.046(17) d . . .
  M14al Al 0.39129(6) 0.94820(7) 0.27645(4) Uani 0.0064(2) 2 0.128(17) d . . .
  M15fe Fe 0.88525(6) 0.44061(7) 0.27578(5) Uani 0.0072(2) 2 0.800(17) d . . .
  M15mg Mg 0.88525(6) 0.44061(7) 0.27578(5) Uani 0.0072(2) 2 0.047(17) d . . .
  M15ca Ca 0.88525(6) 0.44061(7) 0.27578(5) Uani 0.0072(2) 2 0.041(17) d . . .
  M15al Al 0.88525(6) 0.44061(7) 0.27578(5) Uani 0.0072(2) 2 0.112(17) d . . .
  M16fe Fe 0 0 0.5 Uani 0.0079(4) 1 0.349(16) d . . .
  M16mg Mg 0 0 0.5 Uani 0.0079(4) 1 0.369(16) d . . .
  M16ca Ca 0 0 0.5 Uani 0.0079(4) 1 0.065(16) d . . .
  M16al Al 0 0 0.5 Uani 0.0079(4) 1 0.217(16) d . . .
  M17fe Fe 0.5 0.5 0.5 Uani 0.0071(4) 1 0.340(16) d . . .
  M17mg Mg 0.5 0.5 0.5 Uani 0.0071(4) 1 0.411(16) d . . .
  M17ca Ca 0.5 0.5 0.5 Uani 0.0071(4) 1 0.063(16) d . . .
  M17al Al 0.5 0.5 0.5 Uani 0.0071(4) 1 0.186(16) d . . .
  T1al Al 0.8178(3) 0.0604(3) 0.06199(19) Uani 0.0086(6) 2 0.578(15) d . . .
  T1fe Fe 0.8178(3) 0.0604(3) 0.06199(19) Uani 0.0086(6) 2 0.118(15) d . . .
  T1si Si 0.8178(3) 0.0604(3) 0.06199(19) Uani 0.0086(6) 2 0.303(15) d . . .
  T2fe Fe 0.2411(3) 0.7238(3) 0.06752(16) Uani 0.0068(5) 2 0.284(16) d . . .
  T2al Al 0.2411(3) 0.7238(3) 0.06752(16) Uani 0.0068(5) 2 0.702(16) d . . .
  T2si Si 0.2411(3) 0.7238(3) 0.06752(16) Uani 0.0068(5) 2 0.014(16) d . . .
  T3fe Fe 0.8263(2) 0.5543(2) 0.06247(15) Uani 0.0074(4) 2 0.434(17) d . . .
  T3al Al 0.8263(2) 0.5543(2) 0.06247(15) Uani 0.0074(4) 2 0.566(17) d . . .
  T4al Al 0.2391(3) 0.2221(3) 0.05608(18) Uani 0.0080(5) 2 0.684(15) d . . .
  T4fe Fe 0.2391(3) 0.2221(3) 0.05608(18) Uani 0.0080(5) 2 0.203(15) d . . .
  T4si Si 0.2391(3) 0.2221(3) 0.05608(18) Uani 0.0080(5) 2 0.113(15) d . . .
  T5fe Fe 0.95275(7) 0.14256(7) 0.28969(5) Uani 0.0063(2) 2 0.674(16) d . . .
  T5al Al 0.95275(7) 0.14256(7) 0.28969(5) Uani 0.0063(2) 2 0.262(16) d . . .
  T5mg Mg 0.95275(7) 0.14256(7) 0.28969(5) Uani 0.0063(2) 2 0.064(16) d . . .
  T6fe Fe 0.33479(7) 0.25227(7) 0.28757(5) Uani 0.0061(2) 2 0.719(17) d . . .
  T6al Al 0.33479(7) 0.25227(7) 0.28757(5) Uani 0.0061(2) 2 0.203(17) d . . .
  T6mg Mg 0.33479(7) 0.25227(7) 0.28757(5) Uani 0.0061(2) 2 0.079(17) d . . .
  T7fe Fe 0.93930(7) 0.31283(7) 0.50435(5) Uani 0.0068(3) 2 0.739(17) d . . .
  T7mg Mg 0.93930(7) 0.31283(7) 0.50435(5) Uani 0.0068(3) 2 0.261(17) d . . .
  T8fe Fe 0.56482(7) 0.18951(7) 0.50454(5) Uani 0.0069(3) 2 0.749(17) d . . .
  T8mg Mg 0.56482(7) 0.18951(7) 0.50454(5) Uani 0.0069(3) 2 0.250(17) d . . .
  T9fe Fe 0.45403(6) 0.63412(6) 0.28093(4) Uani 0.0061(2) 2 0.930(18) d . . .
  T9mg Mg 0.45403(6) 0.63412(6) 0.28093(4) Uani 0.0061(2) 2 0.070(18) d . . .
  T10fe Fe 0.82775(6) 0.75612(6) 0.28128(4) Uani 0.0063(2) 2 0.940(19) d . . .
  T10mg Mg 0.82775(6) 0.75612(6) 0.28128(4) Uani 0.0063(2) 2 0.060(19) d . . .
  O1 O 0.8580(8) 0.2237(8) 0.0334(5) Uani 0.0152(15) 2 1 d . . .
  O2 O 0.1645(8) 0.5425(8) 0.0395(5) Uani 0.0153(15) 2 1 d . . .
  O3 O 0.9540(7) 0.5411(6) 0.1762(5) Uani 0.0105(13) 2 1 d . . .
  O4 O 0.2591(8) 0.5699(8) 0.2807(6) Uani 0.0120(15) 2 1 d . . .
  O5 O 0.0104(7) 0.3299(8) 0.2846(6) Uani 0.0105(14) 2 1 d . . .
  O6 O 0.2299(8) 0.2764(7) 0.1707(5) Uani 0.0138(14) 2 1 d . . .
  O7 O 0.0700(9) 0.5887(8) 0.3777(6) Uani 0.0149(16) 2 1 d . . .
  O8 O 0.6323(8) 0.3918(9) 0.5028(6) Uani 0.0166(18) 2 1 d . . .
  O9 O 0.1399(9) 0.3810(9) 0.4981(6) Uani 0.0178(18) 2 1 d . . .
  O10 O 0.3179(8) 0.3495(8) 0.3941(5) Uani 0.0113(14) 2 1 d . . .
  O11 O 0.8112(9) 0.3531(9) 0.3855(5) Uani 0.0121(16) 2 1 d . . .
  O12 O 0.5276(8) 0.3224(9) 0.2870(6) Uani 0.0140(17) 2 1 d . . .
  O13 O 0.7633(9) 0.5620(8) 0.2831(6) Uani 0.0130(17) 2 1 d . . .
  O14 O 0.5757(9) 0.5958(9) 0.3966(5) Uani 0.0129(16) 2 1 d . . .
  O15 O 0.6982(9) 0.3034(8) 0.1857(5) Uani 0.0111(14) 2 1 d . . .
  O16 O 0.4227(9) 0.2799(9) 0.0563(5) Uani 0.0110(15) 2 1 d . . .
  O17 O 0.6373(10) 0.5073(9) 0.0608(5) Uani 0.0116(17) 2 1 d . . .
  O18 O 0.4757(9) 0.5470(9) 0.1734(6) Uani 0.0152(16) 2 1 d . . .
  O19 O 0.4273(9) 0.7710(9) 0.0681(5) Uani 0.0130(16) 2 1 d . . .
  O20 O 0.7006(9) 0.7895(8) 0.1721(5) Uani 0.0139(15) 2 1 d . . .
  O21 O 0.8198(9) 0.8507(9) 0.3965(5) Uani 0.0106(15) 2 1 d . . .
  O22 O 0.3588(9) 0.1187(9) 0.4983(6) Uani 0.0159(18) 2 1 d . . .
  O23 O 0.0752(8) 0.0969(8) 0.3951(5) Uani 0.0114(14) 2 1 d . . .
  O24 O 0.2221(7) 0.7959(6) 0.1779(5) Uani 0.0099(12) 2 1 d . . .
  O25 O 0.0210(8) 0.8197(8) 0.2807(6) Uani 0.0130(15) 2 1 d . . .
  O26 O 0.3078(8) 0.8507(8) 0.3785(6) Uani 0.0136(16) 2 1 d . . .
  O27 O 0.5734(9) 0.0891(9) 0.3860(5) Uani 0.0133(16) 2 1 d . . .
  O28 O 0.7601(9) 0.0718(8) 0.2883(6) Uani 0.0124(17) 2 1 d . . .
  O29 O 0.4872(9) 0.0418(8) 0.1859(5) Uani 0.0118(14) 2 1 d . . .
  O30 O 0.6401(10) 0.0054(11) 0.0635(6) Uani 0.0175(19) 2 1 d . . .
  O31 O 0.5220(8) 0.8319(8) 0.2848(6) Uani 0.0132(17) 2 1 d . . .
  O32 O 0.8703(8) 0.1080(9) 0.5031(6) Uani 0.0176(18) 2 1 d . . .
  O33 O 0.2728(7) 0.0614(7) 0.2842(6) Uani 0.0100(14) 2 1 d . . .
  O34 O 0.8770(8) 0.7258(8) 0.0333(5) Uani 0.0134(14) 2 1 d . . .
  O35 O 0.1625(9) 0.0402(8) 0.0266(5) Uani 0.0170(16) 2 1 d . . .
  O36 O 0.9423(8) 0.0610(7) 0.1728(5) Uani 0.0139(14) 2 1 d . . .

loop_
 _atom_site_aniso_label
 _atom_site_aniso_type_symbol
 _atom_site_aniso_U_11
 _atom_site_aniso_U_22
 _atom_site_aniso_U_33
 _atom_site_aniso_U_12
 _atom_site_aniso_U_13
 _atom_site_aniso_U_23
 M1ca Ca 0.0115(4) 0.0108(5) 0.0116(4) 0.0051(3) 0.0053(3) 0.0012(4)
 M2ca Ca 0.0108(4) 0.0115(5) 0.0109(4) 0.0052(3) 0.0041(3) 0.0018(4)
 M3fe Fe 0.0077(7) 0.0085(9) 0.0077(7) 0.0033(5) 0.0031(3) 0.0002(3)
 M3ca Ca 0.0077(7) 0.0085(9) 0.0077(7) 0.0033(5) 0.0031(3) 0.0002(3)
 M3al Al 0.0077(7) 0.0085(9) 0.0077(7) 0.0033(5) 0.0031(3) 0.0002(3)
 M3mg Mg 0.0077(7) 0.0085(9) 0.0077(7) 0.0033(5) 0.0031(3) 0.0002(3)
 M4fe Fe 0.0077(10) 0.0073(10) 0.0072(10) 0.0034(7) 0.0034(4) -0.0002(3)
 M4mg Mg 0.0077(10) 0.0073(10) 0.0072(10) 0.0034(7) 0.0034(4) -0.0002(3)
 M4ca Ca 0.0077(10) 0.0073(10) 0.0072(10) 0.0034(7) 0.0034(4) -0.0002(3)
 M4al Al 0.0077(10) 0.0073(10) 0.0072(10) 0.0034(7) 0.0034(4) -0.0002(3)
 M5fe Fe 0.0064(4) 0.0087(4) 0.0082(4) 0.0038(3) 0.0022(3) -0.0001(3)
 M5mg Mg 0.0064(4) 0.0087(4) 0.0082(4) 0.0038(3) 0.0022(3) -0.0001(3)
 M5ca Ca 0.0064(4) 0.0087(4) 0.0082(4) 0.0038(3) 0.0022(3) -0.0001(3)
 M5al Al 0.0064(4) 0.0087(4) 0.0082(4) 0.0038(3) 0.0022(3) -0.0001(3)
 M6fe Fe 0.0087(7) 0.0092(10) 0.0077(8) 0.0046(6) 0.0043(4) 0.0004(3)
 M6mg Mg 0.0087(7) 0.0092(10) 0.0077(8) 0.0046(6) 0.0043(4) 0.0004(3)
 M6ca Ca 0.0087(7) 0.0092(10) 0.0077(8) 0.0046(6) 0.0043(4) 0.0004(3)
 M7fe Fe 0.0083(4) 0.0080(5) 0.0078(4) 0.0039(3) 0.0031(3) 0.0009(3)
 M7mg Mg 0.0083(4) 0.0080(5) 0.0078(4) 0.0039(3) 0.0031(3) 0.0009(3)
 M7ca Ca 0.0083(4) 0.0080(5) 0.0078(4) 0.0039(3) 0.0031(3) 0.0009(3)
 M7al Al 0.0083(4) 0.0080(5) 0.0078(4) 0.0039(3) 0.0031(3) 0.0009(3)
 M8fe Fe 0.0065(3) 0.0071(4) 0.0084(3) 0.0023(2) 0.0035(2) 0.0011(2)
 M8mg Mg 0.0065(3) 0.0071(4) 0.0084(3) 0.0023(2) 0.0035(2) 0.0011(2)
 M8ca Ca 0.0065(3) 0.0071(4) 0.0084(3) 0.0023(2) 0.0035(2) 0.0011(2)
 M8al Al 0.0065(3) 0.0071(4) 0.0084(3) 0.0023(2) 0.0035(2) 0.0011(2)
 M9fe Fe 0.0065(3) 0.0062(4) 0.0082(3) 0.0024(2) 0.0035(2) 0.0011(2)
 M9ca Ca 0.0065(3) 0.0062(4) 0.0082(3) 0.0024(2) 0.0035(2) 0.0011(2)
 M9al Al 0.0065(3) 0.0062(4) 0.0082(3) 0.0024(2) 0.0035(2) 0.0011(2)
 M10fe Fe 0.0113(11) 0.0109(13) 0.0072(11) 0.0066(8) 0.0030(5) 0.0000(4)
 M10mg Mg 0.0113(11) 0.0109(13) 0.0072(11) 0.0066(8) 0.0030(5) 0.0000(4)
 M10ca Ca 0.0113(11) 0.0109(13) 0.0072(11) 0.0066(8) 0.0030(5) 0.0000(4)
 M11fe Fe 0.0069(4) 0.0075(4) 0.0086(4) 0.0028(3) 0.0033(3) -0.0006(3)
 M11mg Mg 0.0069(4) 0.0075(4) 0.0086(4) 0.0028(3) 0.0033(3) -0.0006(3)
 M11ca Ca 0.0069(4) 0.0075(4) 0.0086(4) 0.0028(3) 0.0033(3) -0.0006(3)
 M11al Al 0.0069(4) 0.0075(4) 0.0086(4) 0.0028(3) 0.0033(3) -0.0006(3)
 M12fe Fe 0.0083(10) 0.0086(10) 0.0077(10) 0.0042(7) 0.0040(4) 0.0008(4)
 M12mg Mg 0.0083(10) 0.0086(10) 0.0077(10) 0.0042(7) 0.0040(4) 0.0008(4)
 M12ca Ca 0.0083(10) 0.0086(10) 0.0077(10) 0.0042(7) 0.0040(4) 0.0008(4)
 M12al Al 0.0083(10) 0.0086(10) 0.0077(10) 0.0042(7) 0.0040(4) 0.0008(4)
 M13fe Fe 0.0081(7) 0.0070(9) 0.0074(8) 0.0028(5) 0.0039(3) -0.0006(3)
 M13mg Mg 0.0081(7) 0.0070(9) 0.0074(8) 0.0028(5) 0.0039(3) -0.0006(3)
 M13ca Ca 0.0081(7) 0.0070(9) 0.0074(8) 0.0028(5) 0.0039(3) -0.0006(3)
 M13al Al 0.0081(7) 0.0070(9) 0.0074(8) 0.0028(5) 0.0039(3) -0.0006(3)
 M14fe Fe 0.0050(3) 0.0074(4) 0.0075(3) 0.0023(2) 0.0034(2) 0.0002(2)
 M14mg Mg 0.0050(3) 0.0074(4) 0.0075(3) 0.0023(2) 0.0034(2) 0.0002(2)
 M14ca Ca 0.0050(3) 0.0074(4) 0.0075(3) 0.0023(2) 0.0034(2) 0.0002(2)
 M14al Al 0.0050(3) 0.0074(4) 0.0075(3) 0.0023(2) 0.0034(2) 0.0002(2)
 M15fe Fe 0.0060(3) 0.0083(4) 0.0087(3) 0.0034(2) 0.0036(2) 0.0023(2)
 M15mg Mg 0.0060(3) 0.0083(4) 0.0087(3) 0.0034(2) 0.0036(2) 0.0023(2)
 M15ca Ca 0.0060(3) 0.0083(4) 0.0087(3) 0.0034(2) 0.0036(2) 0.0023(2)
 M15al Al 0.0060(3) 0.0083(4) 0.0087(3) 0.0034(2) 0.0036(2) 0.0023(2)
 M16fe Fe 0.0070(5) 0.0098(6) 0.0078(5) 0.0034(4) 0.0035(4) 0.0000(4)
 M16mg Mg 0.0070(5) 0.0098(6) 0.0078(5) 0.0034(4) 0.0035(4) 0.0000(4)
 M16ca Ca 0.0070(5) 0.0098(6) 0.0078(5) 0.0034(4) 0.0035(4) 0.0000(4)
 M16al Al 0.0070(5) 0.0098(6) 0.0078(5) 0.0034(4) 0.0035(4) 0.0000(4)
 M17fe Fe 0.0057(5) 0.0087(6) 0.0076(5) 0.0030(4) 0.0030(4) 0.0017(4)
 M17mg Mg 0.0057(5) 0.0087(6) 0.0076(5) 0.0030(4) 0.0030(4) 0.0017(4)
 M17ca Ca 0.0057(5) 0.0087(6) 0.0076(5) 0.0030(4) 0.0030(4) 0.0017(4)
 M17al Al 0.0057(5) 0.0087(6) 0.0076(5) 0.0030(4) 0.0030(4) 0.0017(4)
 T1al Al 0.0064(8) 0.0094(9) 0.0094(8) 0.0022(6) 0.0035(5) -0.0017(5)
 T1fe Fe 0.0064(8) 0.0094(9) 0.0094(8) 0.0022(6) 0.0035(5) -0.0017(5)
 T1si Si 0.0064(8) 0.0094(9) 0.0094(8) 0.0022(6) 0.0035(5) -0.0017(5)
 T2fe Fe 0.0064(6) 0.0076(7) 0.0078(6) 0.0032(5) 0.0041(5) -0.0002(5)
 T2al Al 0.0064(6) 0.0076(7) 0.0078(6) 0.0032(5) 0.0041(5) -0.0002(5)
 T2si Si 0.0064(6) 0.0076(7) 0.0078(6) 0.0032(5) 0.0041(5) -0.0002(5)
 T3fe Fe 0.0064(6) 0.0089(7) 0.0077(6) 0.0033(4) 0.0035(4) -0.0008(4)
 T3al Al 0.0064(6) 0.0089(7) 0.0077(6) 0.0033(4) 0.0035(4) -0.0008(4)
 T4al Al 0.0071(7) 0.0096(8) 0.0081(7) 0.0033(5) 0.0037(5) -0.0004(5)
 T4fe Fe 0.0071(7) 0.0096(8) 0.0081(7) 0.0033(5) 0.0037(5) -0.0004(5)
 T4si Si 0.0071(7) 0.0096(8) 0.0081(7) 0.0033(5) 0.0037(5) -0.0004(5)
 T5fe Fe 0.0057(3) 0.0069(4) 0.0072(3) 0.0026(2) 0.0030(2) 0.0013(2)
 T5al Al 0.0057(3) 0.0069(4) 0.0072(3) 0.0026(2) 0.0030(2) 0.0013(2)
 T5mg Mg 0.0057(3) 0.0069(4) 0.0072(3) 0.0026(2) 0.0030(2) 0.0013(2)
 T6fe Fe 0.0059(3) 0.0063(4) 0.0068(3) 0.0022(2) 0.0032(2) 0.0008(2)
 T6al Al 0.0059(3) 0.0063(4) 0.0068(3) 0.0022(2) 0.0032(2) 0.0008(2)
 T6mg Mg 0.0059(3) 0.0063(4) 0.0068(3) 0.0022(2) 0.0032(2) 0.0008(2)
 T7fe Fe 0.0064(3) 0.0069(4) 0.0078(3) 0.0027(2) 0.0033(2) 0.0002(2)
 T7mg Mg 0.0064(3) 0.0069(4) 0.0078(3) 0.0027(2) 0.0033(2) 0.0002(2)
 T8fe Fe 0.0061(3) 0.0076(4) 0.0078(3) 0.0034(3) 0.0027(2) 0.0008(2)
 T8mg Mg 0.0061(3) 0.0076(4) 0.0078(3) 0.0034(3) 0.0027(2) 0.0008(2)
 T9fe Fe 0.0058(3) 0.0062(3) 0.0076(3) 0.0028(2) 0.0034(2) 0.0014(2)
 T9mg Mg 0.0058(3) 0.0062(3) 0.0076(3) 0.0028(2) 0.0034(2) 0.0014(2)
 T10fe Fe 0.0051(3) 0.0071(3) 0.0076(3) 0.0026(2) 0.0031(2) 0.0006(2)
 T10mg Mg 0.0051(3) 0.0071(3) 0.0076(3) 0.0026(2) 0.0031(2) 0.0006(2)
 O1 O 0.016(2) 0.014(2) 0.0128(18) 0.0067(16) 0.0008(15) -0.0008(15)
 O2 O 0.0183(19) 0.013(2) 0.017(2) 0.0052(16) 0.0105(16) 0.0011(16)
 O3 O 0.0087(16) 0.012(2) 0.0107(16) 0.0041(13) 0.0036(13) -0.0012(14)
 O4 O 0.0119(19) 0.012(2) 0.0119(19) 0.0032(15) 0.0048(15) 0.0040(15)
 O5 O 0.0077(17) 0.016(2) 0.0089(17) 0.0071(15) 0.0024(13) -0.0006(14)
 O6 O 0.0118(16) 0.018(2) 0.0134(18) 0.0091(15) 0.0030(13) 0.0023(15)
 O7 O 0.0134(18) 0.011(2) 0.021(3) 0.0063(15) 0.0043(17) 0.0070(18)
 O8 O 0.012(2) 0.026(3) 0.013(2) 0.0074(19) 0.0046(16) 0.0009(19)
 O9 O 0.021(3) 0.015(2) 0.014(2) 0.007(2) 0.0015(18) 0.0004(17)
 O10 O 0.0126(17) 0.0100(19) 0.011(2) 0.0032(14) 0.0056(14) -0.0007(14)
 O11 O 0.013(2) 0.010(2) 0.015(2) 0.0033(17) 0.0100(17) 0.0017(16)
 O12 O 0.009(2) 0.017(3) 0.015(2) 0.0042(18) 0.0033(17) -0.0030(18)
 O13 O 0.013(2) 0.014(2) 0.016(2) 0.0056(18) 0.0093(18) 0.0044(17)
 O14 O 0.011(2) 0.015(2) 0.014(2) 0.0059(17) 0.0052(16) 0.0019(16)
 O15 O 0.0146(18) 0.008(2) 0.016(2) 0.0064(14) 0.0088(15) 0.0072(16)
 O16 O 0.0088(19) 0.014(2) 0.0107(18) 0.0018(16) 0.0065(15) 0.0027(15)
 O17 O 0.013(2) 0.016(3) 0.011(2) 0.0086(19) 0.0070(17) 0.0057(17)
 O18 O 0.013(2) 0.018(2) 0.017(2) 0.0067(16) 0.0078(16) 0.0015(16)
 O19 O 0.0062(18) 0.012(2) 0.019(2) 0.0019(16) 0.0042(16) -0.0005(17)
 O20 O 0.0130(18) 0.014(2) 0.015(2) 0.0051(15) 0.0057(15) 0.0058(16)
 O21 O 0.012(2) 0.009(2) 0.0114(19) 0.0022(16) 0.0068(14) 0.0009(15)
 O22 O 0.022(3) 0.013(2) 0.014(2) 0.0062(19) 0.0075(19) 0.0055(16)
 O23 O 0.0138(18) 0.0110(19) 0.012(2) 0.0062(14) 0.0052(15) 0.0024(15)
 O24 O 0.0094(16) 0.0082(18) 0.0109(16) 0.0023(13) 0.0029(12) 0.0006(14)
 O25 O 0.0119(19) 0.015(2) 0.0092(18) 0.0029(15) 0.0021(14) -0.0003(15)
 O26 O 0.015(2) 0.0081(19) 0.019(2) 0.0022(15) 0.0097(18) -0.0015(16)
 O27 O 0.009(2) 0.013(2) 0.015(2) 0.0033(16) 0.0032(16) 0.0007(17)
 O28 O 0.012(2) 0.009(2) 0.018(2) 0.0042(17) 0.0083(18) 0.0052(17)
 O29 O 0.0102(18) 0.015(2) 0.0116(19) 0.0066(15) 0.0040(15) 0.0026(15)
 O30 O 0.013(2) 0.027(3) 0.015(2) 0.007(2) 0.0094(19) 0.006(2)
 O31 O 0.009(2) 0.014(2) 0.015(2) 0.0050(18) 0.0022(17) 0.0014(17)
 O32 O 0.011(2) 0.029(3) 0.014(2) 0.009(2) 0.0039(16) 0.0011(20)
 O33 O 0.0098(18) 0.010(2) 0.0120(18) 0.0048(14) 0.0049(14) 0.0025(14)
 O34 O 0.0141(19) 0.011(2) 0.0122(18) 0.0027(14) 0.0026(14) 0.0024(15)
 O35 O 0.020(2) 0.013(2) 0.017(2) 0.0050(16) 0.0093(16) -0.0050(16)
 O36 O 0.0143(18) 0.016(2) 0.0137(17) 0.0090(14) 0.0051(14) -0.0025(14)


#=======================================================================

# 10. MOLECULAR GEOMETRY


loop_
 _geom_bond_atom_site_label_1
 _geom_bond_atom_site_label_2
 _geom_bond_site_symmetry_1
 _geom_bond_site_symmetry_2
 _geom_bond_distance
 _geom_bond_publ_flag
  T1fe_2 O1_2 . 3_676 1.729(5) ?
  T1fe_2 O6_2 . . 1.711(5) ?
  T1fe_2 O30_2 . . 1.718(6) ?
  T1fe_2 O35_2 . 3_576 1.690(5) ?
  T2fe_2 O3_2 . 1_455 1.795(4) ?
  T2fe_2 O19_2 . . 1.789(6) ?
  T2fe_2 O34_2 . 3_575 1.723(5) ?
  T2fe_2 O35_2 . . 1.774(5) ?
  T3fe_2 O2_2 . . 1.766(5) ?
  T3fe_2 O17_2 . . 1.823(6) ?
  T3fe_2 O24_2 . . 1.815(4) ?
  T3fe_2 O34_2 . . 1.795(5) ?
  T4fe_2 O1_2 . 1_454 1.734(5) ?
  T4fe_2 O2_2 . 3_575 1.764(5) ?
  T4fe_2 O16_2 . . 1.758(5) ?
  T4fe_2 O36_2 . . 1.737(4) ?
  T5fe_2 O6_2 . 1_554 1.802(4) ?
  T5fe_2 O10_2 . 1_554 1.856(5) ?
  T5fe_2 O28_2 . 1_554 1.882(4) ?
  T5fe_2 O33_2 . . 1.852(4) ?
  T6fe_2 O5_2 . . 1.861(5) ?
  T6fe_2 O12_2 . 1_656 1.880(4) ?
  T6fe_2 O23_2 . 4_565 1.862(5) ?
  T6fe_2 O36_2 . 1_656 1.801(4) ?
  T7fe_2 O7_2 . 4_464 1.979(5) ?
  T7fe_2 O11_2 . . 1.973(5) ?
  T7fe_2 O22_2 . 4_564 1.976(5) ?
  T7fe_2 O32_2 . 1_554 1.978(5) ?
  T8fe_2 O8_2 . . 1.972(5) ?
  T8fe_2 O9_2 . . 1.971(5) ?
  T8fe_2 O26_2 . . 1.969(5) ?
  T8fe_2 O27_2 . 4_564 1.967(5) ?
  T9fe_2 O14_2 . 4_464 1.926(5) ?
  T9fe_2 O18_2 . . 1.859(5) ?
  T9fe_2 O25_2 . 1_455 1.915(4) ?
  T9fe_2 O31_2 . . 1.948(5) ?
  T10fe_2 O4_2 . . 1.904(4) ?
  T10fe_2 O13_2 . . 1.941(4) ?
  T10fe_2 O20_2 . . 1.849(5) ?
  T10fe_2 O21_2 . . 1.919(5) ?
  M1ca_2 O1_2 . . 2.333(4) ?
  M1ca_2 O2_2 . . 2.326(4) ?
  M1ca_2 O3_2 . . 2.432(5) ?
  M1ca_2 O4_2 . . 2.491(4) ?
  M1ca_2 O5_2 . . 2.487(5) ?
  M1ca_2 O6_2 . . 2.295(5) ?
  M2ca_2 O24_2 . . 2.428(5) ?
  M2ca_2 O25_2 . . 2.506(4) ?
  M2ca_2 O33_2 . . 2.504(4) ?
  M2ca_2 O34_2 . 3_675 2.303(4) ?
  M2ca_2 O35_2 . 3_575 2.306(4) ?
  M2ca_2 O36_2 . 1_655 2.291(5) ?
  M3fe_2 O4_2 . . 1.993(4) ?
  M3fe_2 O5_2 . . 1.994(4) ?
  M3fe_2 O7_2 . . 2.036(6) ?
  M3fe_2 O8_2 . . 2.049(4) ?
  M3fe_2 O9_2 . 4_565 2.094(4) ?
  M3fe_2 O10_2 . . 2.068(6) ?
  M4fe_2 O8_2 . 4_464 2.023(4) ?
  M4fe_2 O9_2 . . 2.003(4) ?
  M4fe_2 O11_2 . . 2.052(6) ?
  M4fe_2 O12_2 . . 2.026(4) ?
  M4fe_2 O13_2 . . 2.024(4) ?
  M4fe_2 O14_2 . 4_464 2.057(6) ?
  M5fe_2 O12_2 . . 2.095(4) ?
  M5fe_2 O13_2 . . 2.092(4) ?
  M5fe_2 O15_2 . . 2.052(6) ?
  M5fe_2 O16_2 . . 2.004(4) ?
  M5fe_2 O17_2 . . 2.037(4) ?
  M5fe_2 O18_2 . . 1.922(6) ?
  M6fe_2 O16_2 . 3_575 2.104(4) ?
  M6fe_2 O17_2 . . 2.063(6) ?
  M6fe_2 O17_2 . 3_575 2.164(4) ?
  M6fe_2 O18_2 . . 2.009(4) ?
  M6fe_2 O19_2 . . 2.043(6) ?
  M6fe_2 O20_2 . . 2.020(4) ?
  M7fe_2 O9_2 . . 2.030(6) ?
  M7fe_2 O10_2 . 4_464 2.057(4) ?
  M7fe_2 O14_2 . 4_464 2.036(4) ?
  M7fe_2 O21_2 . . 2.036(4) ?
  M7fe_2 O22_2 . . 2.038(6) ?
  M7fe_2 O23_2 . . 2.063(4) ?
  M8fe_2 O3_2 . . 2.022(4) ?
  M8fe_2 O4_2 . . 2.053(5) ?
  M8fe_2 O7_2 . . 2.069(4) ?
  M8fe_2 O24_2 . . 2.029(4) ?
  M8fe_2 O25_2 . . 2.053(5) ?
  M8fe_2 O26_2 . . 2.071(4) ?
  M9fe_2 O11_2 . 1_556 2.017(4) ?
  M9fe_2 O12_2 . 1_556 2.067(6) ?
  M9fe_2 O15_2 . 1_556 1.978(4) ?
  M9fe_2 O27_2 . . 2.017(4) ?
  M9fe_2 O28_2 . . 2.066(5) ?
  M9fe_2 O29_2 . . 1.972(4) ?
  M10fe_2 O15_2 . 1_556 2.158(4) ?
  M10fe_2 O16_2 . 1_556 2.141(6) ?
  M10fe_2 O19_2 . 3_576 2.219(4) ?
  M10fe_2 O29_2 . . 2.214(4) ?
  M10fe_2 O30_2 . . 2.112(7) ?
  M10fe_2 O30_2 . 3_576 2.186(5) ?
  M11fe_2 O19_2 . . 1.997(4) ?
  M11fe_2 O20_2 . . 1.942(6) ?
  M11fe_2 O28_2 . . 2.096(4) ?
  M11fe_2 O29_2 . . 2.068(6) ?
  M11fe_2 O30_2 . . 1.975(5) ?
  M11fe_2 O31_2 . . 2.085(4) ?
  M12fe_2 O21_2 . . 2.062(6) ?
  M12fe_2 O22_2 . . 1.992(4) ?
  M12fe_2 O27_2 . . 2.052(6) ?
  M12fe_2 O28_2 . . 2.018(4) ?
  M12fe_2 O31_2 . . 2.012(4) ?
  M12fe_2 O32_2 . . 2.014(4) ?
  M13fe_2 O22_2 . 4_564 2.092(4) ?
  M13fe_2 O23_2 . 4_564 2.063(6) ?
  M13fe_2 O25_2 . . 1.983(4) ?
  M13fe_2 O26_2 . . 2.046(6) ?
  M13fe_2 O32_2 . 4_564 2.043(5) ?
  M13fe_2 O33_2 . . 1.994(4) ?
  M14fe_2 O3_2 . 1_455 2.003(4) ?
  M14fe_2 O5_2 . 1_455 2.008(5) ?
  M14fe_2 O7_2 . 1_455 2.056(4) ?
  M14fe_2 O27_2 . . 2.089(4) ?
  M14fe_2 O29_2 . . 1.980(4) ?
  M14fe_2 O31_2 . . 2.079(5) ?
  M15fe_2 O11_2 . . 2.091(4) ?
  M15fe_2 O13_2 . . 2.076(5) ?
  M15fe_2 O15_2 . . 1.982(4) ?
  M15fe_2 O24_2 . . 1.997(4) ?
  M15fe_2 O26_2 . . 2.062(4) ?
  M15fe_2 O33_2 . . 2.008(5) ?
  M16fe_2 O8_2 . . 2.052(6) ?
  M16fe_2 O10_2 . . 2.074(4) ?
  M16fe_2 O14_2 . . 2.044(4) ?
  M16fe_2 O21_2 . . 2.050(4) ?
  M16fe_2 O23_2 . . 2.078(4) ?
  M16fe_2 O32_2 . . 2.059(6) ?


#=======================================================================
data_SFCA-III-monoclinic
_database_code_depnum_ccdc_archive 'CCDC 1960603'
#=======================================================================

# 5. CHEMICAL DATA

_chemical_name_systematic
; ?
;
_chemical_name_common                    ?
_chemical_formula_moiety                 ?
_chemical_formula_structural             ?
_chemical_formula_analytical             ?
_chemical_formula_iupac                  ?
_chemical_formula_sum
'Al18.241 Ca11.96 Fe61.4 O144 Mg10.68 Si1.72'
_chemical_formula_weight                 7012.3
_chemical_melting_point                  ?
_chemical_compound_source                ?
_chemical_absolute_configuration         .

#=======================================================================

# 6. CRYSTAL DATA

_symmetry_cell_setting                   monoclinic
_symmetry_space_group_name_H-M           'P 1 21/n 1'
_symmetry_space_group_name_Hall          '-P 2yabc'
_symmetry_Int_Tables_number              14

loop_
 _space_group_symop_id
 _space_group_symop_operation_xyz
 1   x,y,z
 2   -x+1/2,y+1/2,-z+1/2
 3   -x,-y,-z
 4   x+1/2,-y+1/2,z+1/2

_cell_length_a                           10.3277(2)
_cell_length_b                           27.0134(4)
_cell_length_c                           10.4344(2)
_cell_angle_alpha                        90
_cell_angle_beta                         109.668(2)
_cell_angle_gamma                        90
_cell_volume                             2741.22(9)

loop_
 _twin_individual_id
 _twin_individual_mass_fraction_refined
 _twin_individual_twin_matrix_11
 _twin_individual_twin_matrix_12
 _twin_individual_twin_matrix_13
 _twin_individual_twin_matrix_21
 _twin_individual_twin_matrix_22
 _twin_individual_twin_matrix_23
 _twin_individual_twin_matrix_31
 _twin_individual_twin_matrix_32
 _twin_individual_twin_matrix_33
1 0.375(7)
1 0 0
0 1 0
0 0 1
2 0.625(7)
1 -1 0
0 -0.5 1
0 -2 0

_cell_formula_units_Z                    1

_cell_measurement_reflns_used            9772
_cell_measurement_theta_min              2.25
_cell_measurement_theta_max              34.05
_cell_measurement_temperature            293
_cell_special_details
; ?
;

_exptl_crystal_density_diffrn            4.2478
_exptl_crystal_density_meas              ?
_exptl_crystal_density_method            ?
_exptl_crystal_F_000                     3357

_exptl_absorpt_coefficient_mu            9.16
_exptl_crystal_description               'fragment'
_exptl_crystal_size_max                  ?
_exptl_crystal_size_mid                  ?
_exptl_crystal_size_min                  ?
_exptl_crystal_size_rad                  ?
_exptl_crystal_colour                    ?
_exptl_absorpt_correction_type           'multi-scan'
_exptl_absorpt_process_details
;
CrysAlisPro 1.171.38.43 (Rigaku Oxford Diffraction, 2015)
Empirical absorption correction using spherical harmonics,
 implemented in SCALE3 ABSPACK scaling algorithm.
;
_exptl_absorpt_correction_T_min          0.595
_exptl_absorpt_correction_T_max          1
loop_
 _exptl_crystal_face_index_h
 _exptl_crystal_face_index_k
 _exptl_crystal_face_index_l
 _exptl_crystal_face_perp_dist
 ? ? ? ?

#=======================================================================

# 7. EXPERIMENTAL DATA

_diffrn_ambient_temperature      295(3)
_diffrn_source                   synchrotron
_diffrn_radiation_probe          x-ray
_diffrn_radiation_source         'SLS super-bending magnet 2.9T, X06DA'
_diffrn_radiation_wavelength     0.72931
_diffrn_radiation_monochromator
;Bartels Monochromator with dual channel cut crystals (DCCM) 
 in (+--+) geometry
;
_diffrn_measurement_device       'singlei-axis goniometer'
_diffrn_measurement_device_type  Aerotech
_diffrn_detector                 'hybrid pixel CMOS'
_diffrn_detector_type            PILATUS2M-F
_diffrn_detector_area_resol_mean 5.81
_diffrn_measurement_method       'rotation method'
_diffrn_measurement_specimen_support fiber
_diffrn_measurement_details      
;
 Swiss Light Source, Paul Scherrer Insitute, Villigen, Switzerland
 Beamline X06DA (PXIII)
 single omega-scan
 1800 frames, detector distance = 80 mm
 oscillation 0.1 deg, 0.2 sec exposure
;


_diffrn_reflns_number                    26137
_diffrn_reflns_theta_min                 1.5471
_diffrn_reflns_theta_max                 33.6992
_diffrn_reflns_theta_full                27.1176
_diffrn_measured_fraction_theta_max      0.8753
_diffrn_measured_fraction_theta_full     0.9951
_diffrn_reflns_av_R_equivalents          0.0363
_diffrn_reflns_av_sigmaI/netI    0.0733
_diffrn_reflns_limit_h_min               -14
_diffrn_reflns_limit_h_max               13
_diffrn_reflns_limit_k_min               -39
_diffrn_reflns_limit_k_max               40
_diffrn_reflns_limit_l_min               -14
_diffrn_reflns_limit_l_max               14
_diffrn_reflns_reduction_process         ?

_diffrn_standards_number                 ?
_diffrn_standards_interval_count         ?
_diffrn_standards_interval_time          ?
_diffrn_standards_decay_%                ?
loop_
_diffrn_standard_refln_index_h
_diffrn_standard_refln_index_k
_diffrn_standard_refln_index_l
  ? ? ?


#=======================================================================

# 8. REFINEMENT DATA

_refine_special_details
; multi-phase refinement, details in _diffr_* belong to this phase,
  data in _reflns_* and _refine_* are of the combined refinement
;

_reflns_number_total                     14341
_reflns_number_gt                        10407
_reflns_threshold_expression             'I>3\s(I)'

_refine_ls_structure_factor_coef         F
_refine_ls_R_factor_gt                   0.0370
_refine_ls_wR_factor_gt                  0.0543
_refine_ls_R_factor_all                  0.0441
_refine_ls_wR_factor_ref                 0.0564
_refine_ls_goodness_of_fit_ref           1.58
_refine_ls_goodness_of_fit_gt            1.82
_refine_ls_restrained_S_gt               ?
_refine_ls_restrained_S_all              ?
_refine_ls_number_reflns                 14341
_refine_ls_number_parameters             1171
_refine_ls_number_restraints             0
_refine_ls_number_constraints            435
_refine_ls_weighting_scheme              sigma
_refine_ls_weighting_details             'w=1/(\s^2^(F)+0.0001F^2^)'
_refine_ls_hydrogen_treatment            ?
_refine_ls_shift/su_max                  0.0390
_refine_ls_shift/su_mean                 0.0077
_refine_diff_density_max                 ?
_refine_diff_density_min                 ?
_refine_ls_extinction_method             'none'
_refine_ls_extinction_coef               ?
_refine_ls_extinction_expression         ?
_refine_ls_abs_structure_details         ?
_refine_ls_abs_structure_Flack           ?
_refine_ls_abs_structure_Rogers          ?

loop_
 _atom_type_symbol
 _atom_type_scat_dispersion_real
 _atom_type_scat_dispersion_imag
 _atom_type_scat_source
 Al   0.0690  0.0555
 'International Tables Vol C tables 4.2.6.8 and 6.1.1.1'
 Ca   0.2370  0.3270
 'International Tables Vol C tables 4.2.6.8 and 6.1.1.1'
 Fe   0.3522  0.8938
 'International Tables Vol C tables 4.2.6.8 and 6.1.1.1'
 Mg   0.0528  0.0395
 'International Tables Vol C tables 4.2.6.8 and 6.1.1.1'
 O    0.0122  0.0066
 'International Tables Vol C tables 4.2.6.8 and 6.1.1.1'
 Si   0.0877  0.0759
 'International Tables Vol C tables 4.2.6.8 and 6.1.1.1'

_computing_data_collection
 'CrysAlisPro 1.171.38.43 (Rigaku OD, 2015)'
_computing_cell_refinement
 'CrysAlisPro 1.171.38.43 (Rigaku OD, 2015)'
_computing_data_reduction
 'CrysAlisPro 1.171.38.43 (Rigaku OD, 2015)'
_computing_structure_solution            ?
_computing_structure_refinement          ?
_computing_molecular_graphics            ?
_computing_publication_material          ?


#=======================================================================

# 9. ATOMIC COORDINATES AND DISPLACEMENT PARAMETERS

loop_
 _atom_site_label
 _atom_site_type_symbol
 _atom_site_fract_x
 _atom_site_fract_y
 _atom_site_fract_z
 _atom_site_adp_type
 _atom_site_U_iso_or_equiv
 _atom_site_site_symmetry_multiplicity
 _atom_site_occupancy
 _atom_site_calc_flag
 _atom_site_refinement_flags
 _atom_site_disorder_assembly
 _atom_site_disorder_group
  T1fe_2 Fe 0.28647(18) 0.96866(6) 0.54533(19) Uani 0.0056(3) 4 0.061(9) d . . .
  T1al_2 Al 0.28647(18) 0.96866(6) 0.54533(19) Uani 0.0056(3) 4 0.655(9) d . . .
  T1si_2 Si 0.28647(18) 0.96866(6) 0.54533(19) Uani 0.0056(3) 4 0.283(9) d . . .
T2fe_2 Fe -0.29244(15) 0.96600(5) 0.20675(16) Uani 0.0061(3) 4 0.265(10) d . . .
T2al_2 Al -0.29244(15) 0.96600(5) 0.20675(16) Uani 0.0061(3) 4 0.694(10) d . . .
T2si_2 Si -0.29244(15) 0.96600(5) 0.20675(16) Uani 0.0061(3) 4 0.041(10) d . . .
T3fe_2 Fe 0.29491(14) 0.96864(4) 0.03912(14) Uani 0.0057(2) 4 0.387(10) d . . .
T3al_2 Al 0.29491(14) 0.96864(4) 0.03912(14) Uani 0.0057(2) 4 0.613(10) d . . .
T4fe_2 Fe -0.28842(16) 0.97180(5) -0.29201(17) Uani 0.0068(3) 4 0.161(10) 
d . . .
T4al_2 Al -0.28842(16) 0.97180(5) -0.29201(17) Uani 0.0068(3) 4 0.733(10) 
d . . .
T4si_2 Si -0.28842(16) 0.97180(5) -0.29201(17) Uani 0.0068(3) 4 0.106(10) 
d . . .
T5fe_2 Fe 0.30817(4) 0.855054(15) -0.42989(5) Uani 0.00614(15) 4 0.674(10) 
d . . .
T5al_2 Al 0.30817(4) 0.855054(15) -0.42989(5) Uani 0.00614(15) 4 0.253(10) 
d . . .
T5mg_2 Mg 0.30817(4) 0.855054(15) -0.42989(5) Uani 0.00614(15) 4 0.073(10) 
d . . .
T6fe_2 Fe 0.69121(4) 0.856253(14) 0.68030(5) Uani 0.00580(14) 4 0.705(10) 
d . . .
T6al_2 Al 0.69121(4) 0.856253(14) 0.68030(5) Uani 0.00580(14) 4 0.223(10) 
d . . .
  T6mg_2 Mg 0.69121(4) 0.856253(14) 0.68030(5) Uani 0.00580(14) 4 0.071(10) 
  d . . .
  T7fe_2 Fe 0.18725(5) 0.747795(14) -0.31339(5) Uani 0.00680(16) 4 0.742(11) 
  d . . .
  T7mg_2 Mg 0.18725(5) 0.747795(14) -0.31339(5) Uani 0.00680(16) 4 0.258(11) 
  d . . .
  T8fe_2 Fe 0.31272(5) 0.752236(14) 0.06340(5) Uani 0.00634(16) 4 0.740(11) 
  d . . .
  T8mg_2 Mg 0.31272(5) 0.752236(14) 0.06340(5) Uani 0.00634(16) 4 0.260(11) 
  d . . .
  T9fe_2 Fe -0.18637(4) 0.859554(13) 0.06404(4) Uani 0.00605(13) 4 0.930(12) 
  d . . .
  T9mg_2 Mg -0.18637(4) 0.859554(13) 0.06404(4) Uani 0.00605(13) 4 0.070(12) 
  d . . .
  T10fe_2 Fe 0.18712(4) 0.859391(12) 0.18571(4) Uani 0.00573(13) 4 0.930(12) 
  d . . .
  T10mg_2 Mg 0.18712(4) 0.859391(12) 0.18571(4) Uani 0.00573(13) 4 0.070(12) 
  d . . .
  M1ca_2 Ca 0.49240(7) 0.93255(3) 0.39047(10) Uani 0.00970(17) 4 1 d . . .
  M2ca_2 Ca 0.50684(7) 0.93300(3) -0.14073(10) Uani 0.01008(17) 4 1 d . . .
  M3fe_2 Fe 0.49710(5) 0.80846(5) 0.37452(5) Uani 0.0070(3) 4 0.777(15) d . . .
  M3al_2 Al 0.49710(5) 0.80846(5) 0.37452(5) Uani 0.0070(3) 4 0.071(15) d . . .
  M3ca_2 Ca 0.49710(5) 0.80846(5) 0.37452(5) Uani 0.0070(3) 4 0.049(15) d . . .
M3mg_2 Mg 0.49710(5) 0.80846(5) 0.37452(5) Uani 0.0070(3) 4 0.103(15) d . . .
 M4fe_2 Fe -0.00028(5) 0.80296(5) -0.12270(5) Uani 0.0076(4) 4 0.678(14) d . . .
M4al_2 Al -0.00028(5) 0.80296(5) -0.12270(5) Uani 0.0076(4) 4 0.210(14) d . . .
M4ca_2 Ca -0.00028(5) 0.80296(5) -0.12270(5) Uani 0.0076(4) 4 0.076(14) d . . .
M4mg_2 Mg -0.00028(5) 0.80296(5) -0.12270(5) Uani 0.0076(4) 4 0.035(14) d . . .
M5fe_2 Fe -0.01067(7) 0.91371(4) -0.12110(5) Uani 0.00696(16) 4 0.797(12) 
d . . .
M5al_2 Al -0.01067(7) 0.91371(4) -0.12110(5) Uani 0.00696(16) 4 0.098(12) 
d . . .
M5ca_2 Ca -0.01067(7) 0.91371(4) -0.12110(5) Uani 0.00696(16) 4 0.042(12) 
d . . .
M5mg_2 Mg -0.01067(7) 0.91371(4) -0.12110(5) Uani 0.00696(16) 4 0.063(12) 
d . . .
M6fe_2 Fe -0.00013(5) 0.96723(4) 0.12377(5) Uani 0.0072(3) 4 0.711(14) d . . .
  M6ca_2 Ca -0.00013(5) 0.96723(4) 0.12377(5) Uani 0.0072(3) 4 0.078(14) d . . .
  M6mg_2 Mg -0.00013(5) 0.96723(4) 0.12377(5) Uani 0.0072(3) 4 0.211(14) d . . .
M7fe_2 Fe 0.00044(5) 0.749754(15) 0.12496(6) Uani 0.00784(17) 4 0.620(10) 
d . . .
M7al_2 Al 0.00044(5) 0.749754(15) 0.12496(6) Uani 0.00784(17) 4 0.102(10) 
d . . .
M7ca_2 Ca 0.00044(5) 0.749754(15) 0.12496(6) Uani 0.00784(17) 4 0.048(10) 
d . . .
M7mg_2 Mg 0.00044(5) 0.749754(15) 0.12496(6) Uani 0.00784(17) 4 0.230(10) 
d . . .
M8fe_2 Fe 0.49973(4) 0.863729(15) 0.12484(4) Uani 0.00693(14) 4 0.787(11) 
d . . .
M8ca_2 Ca 0.49973(4) 0.863729(15) 0.12484(4) Uani 0.00693(14) 4 0.052(11) 
d . . .
M8mg_2 Mg 0.49973(4) 0.863729(15) 0.12484(4) Uani 0.00693(14) 4 0.161(11) 
d . . .
M9fe_2 Fe -0.00046(4) 0.856762(14) 0.62477(4) Uani 0.00693(14) 4 0.764(11) 
d . . .
M9al_2 Al -0.00046(4) 0.856762(14) 0.62477(4) Uani 0.00693(14) 4 0.190(11) 
d . . .
M9ca_2 Ca -0.00046(4) 0.856762(14) 0.62477(4) Uani 0.00693(14) 4 0.046(11) 
d . . .
M10fe_2 Fe 0.00443(8) 0.96884(6) 0.62787(7) Uani 0.0094(5) 4 0.232(13) d . . .
  M10ca_2 Ca 0.00443(8) 0.96884(6) 0.62787(7) Uani 0.0094(5) 4 0.269(13) d . . .
  M10mg_2 Mg 0.00443(8) 0.96884(6) 0.62787(7) Uani 0.0094(5) 4 0.499(13) d . . .
M11fe_2 Fe 0.01071(7) 0.91283(4) 0.36957(6) Uani 0.00741(16) 4 0.775(12) d . . .
M11al_2 Al 0.01071(7) 0.91283(4) 0.36957(6) Uani 0.00741(16) 4 0.171(12) d . . .
M11ca_2 Ca 0.01071(7) 0.91283(4) 0.36957(6) Uani 0.00741(16) 4 0.054(12) d . . .
  M12fe_2 Fe 0.00034(5) 0.80248(5) 0.37249(6) Uani 0.0075(4) 4 0.650(14) d . . .
  M12al_2 Al 0.00034(5) 0.80248(5) 0.37249(6) Uani 0.0075(4) 4 0.269(14) d . . .
  M12ca_2 Ca 0.00034(5) 0.80248(5) 0.37249(6) Uani 0.0075(4) 4 0.080(14) d . . .
M13fe_2 Fe 0.50329(5) 0.80862(5) -0.12464(5) Uani 0.0068(3) 4 0.774(15) d . . .
M13al_2 Al 0.50329(5) 0.80862(5) -0.12464(5) Uani 0.0068(3) 4 0.095(15) d . . .
M13ca_2 Ca 0.50329(5) 0.80862(5) -0.12464(5) Uani 0.0068(3) 4 0.053(15) d . . .
M13mg_2 Mg 0.50329(5) 0.80862(5) -0.12464(5) Uani 0.0068(3) 4 0.078(15) d . . .
M14fe_2 Fe -0.24700(4) 0.861832(14) 0.37907(4) Uani 0.00681(14) 4 0.798(11) 
d . . .
M14al_2 Al -0.24700(4) 0.861832(14) 0.37907(4) Uani 0.00681(14) 4 0.092(11) 
d . . .
M14ca_2 Ca -0.24700(4) 0.861832(14) 0.37907(4) Uani 0.00681(14) 4 0.053(11) 
d . . .
M14mg_2 Mg -0.24700(4) 0.861832(14) 0.37907(4) Uani 0.00681(14) 4 0.057(11) 
  d . . .
M15fe_2 Fe 0.24732(4) 0.862107(14) -0.12841(4) Uani 0.00676(14) 4 0.795(11) 
d . . .
  M15al_2 Al 0.24732(4) 0.862107(14) -0.12841(4) Uani 0.00676(14) 4 0.091(11) 
  d . . .
  M15ca_2 Ca 0.24732(4) 0.862107(14) -0.12841(4) Uani 0.00676(14) 4 0.052(11) 
  d . . .
  M15mg_2 Mg 0.24732(4) 0.862107(14) -0.12841(4) Uani 0.00676(14) 4 0.062(11) 
  d . . .
  M16fe_2 Fe 0.25010(5) 0.749828(14) 0.37454(6) Uani 0.00792(18) 4 0.594(10) 
  d . . .
  M16ca_2 Ca 0.25010(5) 0.749828(14) 0.37454(6) Uani 0.00792(18) 4 0.038(10) 
  d . . .
  M16mg_2 Mg 0.25010(5) 0.749828(14) 0.37454(6) Uani 0.00792(18) 4 0.368(10) 
  d . . .
  O1_2 O 0.6493(5) 0.98693(16) 0.5365(5) Uani 0.0160(8) 4 1 d . . .
  O2_2 O 0.3608(5) 0.98308(16) 0.2142(5) Uani 0.0140(8) 4 1 d . . .
  O3_2 O 0.6324(4) 0.91167(14) 0.2518(4) Uani 0.0110(7) 4 1 d . . .
  O4_2 O 0.3829(4) 0.85963(17) 0.2494(4) Uani 0.0086(8) 4 1 d . . .
  O5_2 O 0.6287(4) 0.85762(18) 0.4910(5) Uani 0.0106(8) 4 1 d . . .
  O6_2 O 0.3563(5) 0.91387(15) 0.5182(4) Uani 0.0130(8) 4 1 d . . .
  O7_2 O 0.6190(5) 0.81119(16) 0.2567(5) Uani 0.0136(8) 4 1 d . . .
  O8_2 O 0.3811(5) 0.75155(16) 0.2641(5) Uani 0.0141(10) 4 1 d . . .
  O9_2 O 0.1103(5) 0.74901(16) -0.0039(5) Uani 0.0137(10) 4 1 d . . .
  O10_2 O 0.3779(5) 0.80270(15) 0.4983(5) Uani 0.0105(8) 4 1 d . . .
  O11_2 O 0.1191(5) 0.80683(16) -0.2447(5) Uani 0.0137(9) 4 1 d . . .
  O12_2 O -0.1157(5) 0.85584(17) -0.2472(5) Uani 0.0089(9) 4 1 d . . .
  O13_2 O 0.1198(4) 0.85766(17) -0.0118(5) Uani 0.0083(8) 4 1 d . . .
  O14_2 O 0.3784(5) 0.69876(15) 0.4984(5) Uani 0.0115(9) 4 1 d . . .
  O15_2 O 0.1058(5) 0.90748(16) -0.2455(5) Uani 0.0100(7) 4 1 d . . .
  O16_2 O -0.1077(5) 0.97150(15) -0.2331(5) Uani 0.0127(9) 4 1 d . . .
  O17_2 O 0.1079(5) 0.96940(15) -0.0103(5) Uani 0.0113(9) 4 1 d . . .
  O18_2 O -0.1121(5) 0.91365(15) 0.0032(5) Uani 0.0108(8) 4 1 d . . .
  O19_2 O -0.1091(5) 0.96545(15) 0.2549(5) Uani 0.0135(9) 4 1 d . . .
  O20_2 O 0.1145(5) 0.91378(15) 0.2451(5) Uani 0.0101(8) 4 1 d . . .
  O21_2 O 0.1219(5) 0.80141(15) 0.2512(5) Uani 0.0108(9) 4 1 d . . .
  O22_2 O -0.1098(5) 0.74886(16) 0.2543(5) Uani 0.0142(10) 4 1 d . . .
  O23_2 O 0.1219(5) 0.69668(16) 0.2515(5) Uani 0.0112(8) 4 1 d . . .
  O24_2 O 0.3671(4) 0.91206(14) -0.0022(4) Uani 0.0106(7) 4 1 d . . .
  O25_2 O 0.6168(4) 0.85944(17) 0.0004(4) Uani 0.0099(8) 4 1 d . . .
  O26_2 O 0.3806(5) 0.81092(16) -0.0063(5) Uani 0.0129(8) 4 1 d . . .
  O27_2 O -0.1190(5) 0.80649(16) 0.4946(5) Uani 0.0133(9) 4 1 d . . .
  O28_2 O 0.1149(4) 0.85512(17) 0.4970(5) Uani 0.0079(8) 4 1 d . . .
  O29_2 O -0.1062(5) 0.90742(16) 0.4957(5) Uani 0.0103(7) 4 1 d . . .
  O30_2 O 0.1098(6) 0.96792(17) 0.4860(6) Uani 0.0160(10) 4 1 d . . .
  O31_2 O -0.1195(5) 0.85675(17) 0.2621(5) Uani 0.0087(9) 4 1 d . . .
  O32_2 O 0.1186(5) 0.74824(16) 0.4854(6) Uani 0.0158(10) 4 1 d . . .
  O33_2 O 0.3703(4) 0.85734(17) -0.2415(4) Uani 0.0094(8) 4 1 d . . .
  O34_2 O 0.3548(5) 1.01967(16) -0.0359(5) Uani 0.0154(8) 4 1 d . . .
  O35_2 O -0.3415(5) 1.01704(16) 0.2872(5) Uani 0.0170(9) 4 1 d . . .
  O36_2 O -0.3564(4) 0.91514(14) -0.2679(4) Uani 0.0129(8) 4 1 d . . .

loop_
 _atom_site_aniso_label
 _atom_site_aniso_type_symbol
 _atom_site_aniso_U_11
 _atom_site_aniso_U_22
 _atom_site_aniso_U_33
 _atom_site_aniso_U_12
 _atom_site_aniso_U_13
 _atom_site_aniso_U_23
 T1fe_2 Fe 0.0054(5) 0.0050(4) 0.0075(5) -0.0008(3) 0.0037(4) -0.0013(3)
 T1al_2 Al 0.0054(5) 0.0050(4) 0.0075(5) -0.0008(3) 0.0037(4) -0.0013(3)
 T1si_2 Si 0.0054(5) 0.0050(4) 0.0075(5) -0.0008(3) 0.0037(4) -0.0013(3)
 T2fe_2 Fe 0.0059(4) 0.0056(4) 0.0079(5) 0.0006(2) 0.0037(3) 0.0009(3)
 T2al_2 Al 0.0059(4) 0.0056(4) 0.0079(5) 0.0006(2) 0.0037(3) 0.0009(3)
 T2si_2 Si 0.0059(4) 0.0056(4) 0.0079(5) 0.0006(2) 0.0037(3) 0.0009(3)
 T3fe_2 Fe 0.0057(4) 0.0048(3) 0.0076(4) -0.0004(2) 0.0033(3) -0.0019(2)
 T3al_2 Al 0.0057(4) 0.0048(3) 0.0076(4) -0.0004(2) 0.0033(3) -0.0019(2)
 T4fe_2 Fe 0.0060(4) 0.0072(4) 0.0080(5) 0.0007(3) 0.0033(3) 0.0009(3)
 T4al_2 Al 0.0060(4) 0.0072(4) 0.0080(5) 0.0007(3) 0.0033(3) 0.0009(3)
 T4si_2 Si 0.0060(4) 0.0072(4) 0.0080(5) 0.0007(3) 0.0033(3) 0.0009(3)
 T5fe_2 Fe 0.0061(2) 0.0058(2) 0.0070(2) 0.00034(13) 0.00279(16) -0.00010(13)
 T5al_2 Al 0.0061(2) 0.0058(2) 0.0070(2) 0.00034(13) 0.00279(16) -0.00010(13)
 T5mg_2 Mg 0.0061(2) 0.0058(2) 0.0070(2) 0.00034(13) 0.00279(16) -0.00010(13)
 T6fe_2 Fe 0.0058(2) 0.0052(2) 0.0070(2) -0.00026(12) 0.00292(16) 0.00011(13)
 T6al_2 Al 0.0058(2) 0.0052(2) 0.0070(2) -0.00026(12) 0.00292(16) 0.00011(13)
 T6mg_2 Mg 0.0058(2) 0.0052(2) 0.0070(2) -0.00026(12) 0.00292(16) 0.00011(13)
 T7fe_2 Fe 0.0068(2) 0.0066(2) 0.0078(3) -0.00025(12) 0.00346(18) 0.00016(12)
 T7mg_2 Mg 0.0068(2) 0.0066(2) 0.0078(3) -0.00025(12) 0.00346(18) 0.00016(12)
 T8fe_2 Fe 0.0064(2) 0.0063(2) 0.0071(3) -0.00036(12) 0.00320(17) 0.00017(12)
 T8mg_2 Mg 0.0064(2) 0.0063(2) 0.0071(3) -0.00036(12) 0.00320(17) 0.00017(12)
 T9fe_2 Fe 0.00579(18) 0.00644(18) 0.0067(2) -0.00037(11) 0.00310(14)
  -0.00024(11)
 T9mg_2 Mg 0.00579(18) 0.00644(18) 0.0067(2) -0.00037(11) 0.00310(14)
  -0.00024(11)
 T10fe_2 Fe 0.00542(18) 0.00594(18) 0.0063(2) 0.00025(11) 0.00259(14)
  0.00048(11)
 T10mg_2 Mg 0.00542(18) 0.00594(18) 0.0063(2) 0.00025(11) 0.00259(14)
  0.00048(11)
 M1ca_2 Ca 0.0099(2) 0.0100(2) 0.0099(3) 0.00046(17) 0.0043(2) -0.0008(2)
 M2ca_2 Ca 0.0099(2) 0.0106(2) 0.0104(3) -0.00040(17) 0.0044(2) 0.0010(2)
 M3fe_2 Fe 0.0068(4) 0.0068(5) 0.0079(6) -0.00106(14) 0.0031(3) 0.00021(15)
 M3al_2 Al 0.0068(4) 0.0068(5) 0.0079(6) -0.00106(14) 0.0031(3) 0.00021(15)
 M3ca_2 Ca 0.0068(4) 0.0068(5) 0.0079(6) -0.00106(14) 0.0031(3) 0.00021(15)
 M3mg_2 Mg 0.0068(4) 0.0068(5) 0.0079(6) -0.00106(14) 0.0031(3) 0.00021(15)
 M4fe_2 Fe 0.0087(6) 0.0058(6) 0.0091(6) 0.00025(15) 0.0042(4) 0.00066(16)
 M4al_2 Al 0.0087(6) 0.0058(6) 0.0091(6) 0.00025(15) 0.0042(4) 0.00066(16)
 M4ca_2 Ca 0.0087(6) 0.0058(6) 0.0091(6) 0.00025(15) 0.0042(4) 0.00066(16)
 M4mg_2 Mg 0.0087(6) 0.0058(6) 0.0091(6) 0.00025(15) 0.0042(4) 0.00066(16)
 M5fe_2 Fe 0.0073(2) 0.0064(2) 0.0081(3) 0.00049(18) 0.00374(18) -0.00028(14)
 M5al_2 Al 0.0073(2) 0.0064(2) 0.0081(3) 0.00049(18) 0.00374(18) -0.00028(14)
 M5ca_2 Ca 0.0073(2) 0.0064(2) 0.0081(3) 0.00049(18) 0.00374(18) -0.00028(14)
 M5mg_2 Mg 0.0073(2) 0.0064(2) 0.0081(3) 0.00049(18) 0.00374(18) -0.00028(14)
 M6fe_2 Fe 0.0089(5) 0.0070(5) 0.0070(6) -0.00080(15) 0.0043(4) -0.00019(16)
 M6ca_2 Ca 0.0089(5) 0.0070(5) 0.0070(6) -0.00080(15) 0.0043(4) -0.00019(16)
 M6mg_2 Mg 0.0089(5) 0.0070(5) 0.0070(6) -0.00080(15) 0.0043(4) -0.00019(16)
 M7fe_2 Fe 0.0093(3) 0.0075(2) 0.0074(3) -0.00001(13) 0.00383(19) -0.00012(13)
 M7al_2 Al 0.0093(3) 0.0075(2) 0.0074(3) -0.00001(13) 0.00383(19) -0.00012(13)
 M7ca_2 Ca 0.0093(3) 0.0075(2) 0.0074(3) -0.00001(13) 0.00383(19) -0.00012(13)
 M7mg_2 Mg 0.0093(3) 0.0075(2) 0.0074(3) -0.00001(13) 0.00383(19) -0.00012(13)
 M8fe_2 Fe 0.0067(2) 0.00742(19) 0.0066(2) -0.00015(12) 0.00219(15) -0.00002(12)
 M8ca_2 Ca 0.0067(2) 0.00742(19) 0.0066(2) -0.00015(12) 0.00219(15) -0.00002(12)
 M8mg_2 Mg 0.0067(2) 0.00742(19) 0.0066(2) -0.00015(12) 0.00219(15) -0.00002(12)
 M9fe_2 Fe 0.0074(2) 0.0075(2) 0.0063(2) -0.00008(12) 0.00283(16) -0.00004(12)
 M9al_2 Al 0.0074(2) 0.0075(2) 0.0063(2) -0.00008(12) 0.00283(16) -0.00004(12)
 M9ca_2 Ca 0.0074(2) 0.0075(2) 0.0063(2) -0.00008(12) 0.00283(16) -0.00004(12)
 M10fe_2 Fe 0.0148(7) 0.0072(6) 0.0088(8) 0.0008(2) 0.0074(5) -0.0001(2)
 M10ca_2 Ca 0.0148(7) 0.0072(6) 0.0088(8) 0.0008(2) 0.0074(5) -0.0001(2)
 M10mg_2 Mg 0.0148(7) 0.0072(6) 0.0088(8) 0.0008(2) 0.0074(5) -0.0001(2)
 M11fe_2 Fe 0.0075(2) 0.0072(2) 0.0084(3) -0.00053(18) 0.00382(18) 0.00031(15)
 M11al_2 Al 0.0075(2) 0.0072(2) 0.0084(3) -0.00053(18) 0.00382(18) 0.00031(15)
 M11ca_2 Ca 0.0075(2) 0.0072(2) 0.0084(3) -0.00053(18) 0.00382(18) 0.00031(15)
 M12fe_2 Fe 0.0084(6) 0.0058(6) 0.0093(6) 0.00025(15) 0.0042(4) -0.00056(16)
 M12al_2 Al 0.0084(6) 0.0058(6) 0.0093(6) 0.00025(15) 0.0042(4) -0.00056(16)
 M12ca_2 Ca 0.0084(6) 0.0058(6) 0.0093(6) 0.00025(15) 0.0042(4) -0.00056(16)
 M13fe_2 Fe 0.0067(4) 0.0066(5) 0.0076(6) 0.00060(14) 0.0030(3) -0.00043(15)
 M13al_2 Al 0.0067(4) 0.0066(5) 0.0076(6) 0.00060(14) 0.0030(3) -0.00043(15)
 M13ca_2 Ca 0.0067(4) 0.0066(5) 0.0076(6) 0.00060(14) 0.0030(3) -0.00043(15)
 M13mg_2 Mg 0.0067(4) 0.0066(5) 0.0076(6) 0.00060(14) 0.0030(3) -0.00043(15)
 M14fe_2 Fe 0.00588(19) 0.00743(19) 0.0075(2) -0.00001(11) 0.00277(15)
  0.00076(12)
 M14al_2 Al 0.00588(19) 0.00743(19) 0.0075(2) -0.00001(11) 0.00277(15)
  0.00076(12)
 M14ca_2 Ca 0.00588(19) 0.00743(19) 0.0075(2) -0.00001(11) 0.00277(15)
  0.00076(12)
 M14mg_2 Mg 0.00588(19) 0.00743(19) 0.0075(2) -0.00001(11) 0.00277(15)
  0.00076(12)
 M15fe_2 Fe 0.00584(19) 0.00781(19) 0.0069(2) -0.00006(11) 0.00248(15)
  -0.00099(12)
 M15al_2 Al 0.00584(19) 0.00781(19) 0.0069(2) -0.00006(11) 0.00248(15)
  -0.00099(12)
 M15ca_2 Ca 0.00584(19) 0.00781(19) 0.0069(2) -0.00006(11) 0.00248(15)
  -0.00099(12)
 M15mg_2 Mg 0.00584(19) 0.00781(19) 0.0069(2) -0.00006(11) 0.00248(15)
  -0.00099(12)
 M16fe_2 Fe 0.0071(3) 0.0072(2) 0.0100(3) -0.00018(13) 0.0037(2) 0.00013(14)
 M16ca_2 Ca 0.0071(3) 0.0072(2) 0.0100(3) -0.00018(13) 0.0037(2) 0.00013(14)
 M16mg_2 Mg 0.0071(3) 0.0072(2) 0.0100(3) -0.00018(13) 0.0037(2) 0.00013(14)
 O1_2 O 0.0188(12) 0.0148(13) 0.0125(13) -0.0037(9) 0.0027(10) 0.0003(9)
 O2_2 O 0.0147(12) 0.0133(11) 0.0149(14) 0.0030(8) 0.0059(9) -0.0016(9)
 O3_2 O 0.0104(11) 0.0106(10) 0.0138(13) 0.0007(8) 0.0063(9) -0.0012(8)
 O4_2 O 0.0081(11) 0.0093(11) 0.0091(12) 0.0002(8) 0.0036(9) -0.0002(8)
 O5_2 O 0.0116(11) 0.0111(11) 0.0111(13) -0.0001(8) 0.0064(10) 0.0003(8)
 O6_2 O 0.0139(11) 0.0113(10) 0.0160(14) -0.0010(8) 0.0080(9) 0.0003(9)
 O7_2 O 0.0116(11) 0.0152(14) 0.0132(13) -0.0039(9) 0.0033(9) 0.0039(10)
 O8_2 O 0.0133(13) 0.0064(12) 0.0253(19) -0.0012(8) 0.0100(12) -0.0021(10)
 O9_2 O 0.0228(17) 0.0081(12) 0.0148(15) 0.0010(9) 0.0123(13) -0.0009(8)
 O10_2 O 0.0099(10) 0.0091(12) 0.0129(12) 0.0007(8) 0.0045(9) -0.0008(8)
 O11_2 O 0.0108(13) 0.0154(13) 0.0149(15) -0.0016(9) 0.0045(11) 0.0030(10)
 O12_2 O 0.0074(13) 0.0074(12) 0.0127(14) -0.0004(9) 0.0045(11) -0.0012(9)
 O13_2 O 0.0074(13) 0.0095(12) 0.0092(14) 0.0014(9) 0.0043(10) 0.0005(9)
 O14_2 O 0.0111(13) 0.0099(11) 0.0142(15) -0.0005(8) 0.0052(11) -0.0006(9)
 O15_2 O 0.0083(10) 0.0128(11) 0.0092(12) -0.0002(8) 0.0033(8) -0.0026(8)
 O16_2 O 0.0098(12) 0.0123(11) 0.0155(15) -0.0002(9) 0.0036(11) 0.0010(9)
 O17_2 O 0.0088(13) 0.0118(12) 0.0132(15) 0.0001(9) 0.0034(11) -0.0007(10)
 O18_2 O 0.0117(12) 0.0128(12) 0.0093(12) -0.0014(9) 0.0056(9) -0.0004(9)
 O19_2 O 0.0091(13) 0.0171(13) 0.0136(15) -0.0006(10) 0.0030(11) 0.0034(11)
 O20_2 O 0.0103(12) 0.0116(12) 0.0100(12) 0.0018(8) 0.0057(9) 0.0000(8)
 O21_2 O 0.0115(13) 0.0090(11) 0.0131(15) 0.0001(8) 0.0056(11) 0.0007(9)
 O22_2 O 0.0236(17) 0.0090(12) 0.0139(15) -0.0015(10) 0.0114(13) 0.0001(8)
 O23_2 O 0.0111(11) 0.0109(12) 0.0118(12) 0.0004(8) 0.0043(9) -0.0016(9)
 O24_2 O 0.0087(10) 0.0097(9) 0.0143(13) -0.0005(7) 0.0052(9) 0.0004(8)
 O25_2 O 0.0088(11) 0.0113(11) 0.0110(13) 0.0001(8) 0.0052(9) 0.0006(8)
 O26_2 O 0.0110(11) 0.0156(14) 0.0116(13) 0.0042(9) 0.0032(9) -0.0035(10)
 O27_2 O 0.0109(13) 0.0156(13) 0.0130(15) 0.0006(9) 0.0034(11) -0.0032(10)
 O28_2 O 0.0053(12) 0.0084(11) 0.0109(14) 0.0003(9) 0.0038(10) -0.0007(9)
 O29_2 O 0.0096(10) 0.0117(11) 0.0099(12) 0.0000(8) 0.0036(9) 0.0008(8)
 O30_2 O 0.0083(14) 0.0174(13) 0.0196(18) 0.0008(10) 0.0012(12) -0.0028(11)
 O31_2 O 0.0094(13) 0.0084(12) 0.0095(14) -0.0012(9) 0.0046(11) -0.0018(9)
 O32_2 O 0.0127(13) 0.0081(12) 0.030(2) -0.0007(8) 0.0119(13) -0.0017(10)
 O33_2 O 0.0108(11) 0.0090(11) 0.0089(12) 0.0016(8) 0.0039(9) 0.0011(8)
 O34_2 O 0.0148(11) 0.0138(12) 0.0166(14) -0.0034(9) 0.0040(10) 0.0044(10)
 O35_2 O 0.0219(15) 0.0127(11) 0.0151(14) 0.0033(9) 0.0042(11) -0.0024(9)
 O36_2 O 0.0142(11) 0.0098(10) 0.0171(14) 0.0007(8) 0.0086(9) -0.0001(9)


#=======================================================================

# 10. MOLECULAR GEOMETRY


loop_
 _geom_bond_atom_site_label_1
 _geom_bond_atom_site_label_2
 _geom_bond_site_symmetry_1
 _geom_bond_site_symmetry_2
 _geom_bond_distance
 _geom_bond_publ_flag
  T1fe_2 O1_2 . 3_676 1.729(5) ?
  T1fe_2 O6_2 . . 1.711(5) ?
  T1fe_2 O30_2 . . 1.718(6) ?
  T1fe_2 O35_2 . 3_576 1.690(5) ?
  T2fe_2 O3_2 . 1_455 1.795(4) ?
  T2fe_2 O19_2 . . 1.789(6) ?
  T2fe_2 O34_2 . 3_575 1.723(5) ?
  T2fe_2 O35_2 . . 1.774(5) ?
  T3fe_2 O2_2 . . 1.766(5) ?
  T3fe_2 O17_2 . . 1.823(6) ?
  T3fe_2 O24_2 . . 1.815(4) ?
  T3fe_2 O34_2 . . 1.795(5) ?
  T4fe_2 O1_2 . 1_454 1.734(5) ?
  T4fe_2 O2_2 . 3_575 1.764(5) ?
  T4fe_2 O16_2 . . 1.758(5) ?
  T4fe_2 O36_2 . . 1.737(4) ?
  T5fe_2 O6_2 . 1_554 1.802(4) ?
  T5fe_2 O10_2 . 1_554 1.856(5) ?
  T5fe_2 O28_2 . 1_554 1.882(4) ?
  T5fe_2 O33_2 . . 1.852(4) ?
  T6fe_2 O5_2 . . 1.861(5) ?
  T6fe_2 O12_2 . 1_656 1.880(4) ?
  T6fe_2 O23_2 . 4_565 1.862(5) ?
  T6fe_2 O36_2 . 1_656 1.801(4) ?
  T7fe_2 O7_2 . 4_464 1.979(5) ?
  T7fe_2 O11_2 . . 1.973(5) ?
  T7fe_2 O22_2 . 4_564 1.976(5) ?
  T7fe_2 O32_2 . 1_554 1.978(5) ?
  T8fe_2 O8_2 . . 1.972(5) ?
  T8fe_2 O9_2 . . 1.971(5) ?
  T8fe_2 O26_2 . . 1.969(5) ?
  T8fe_2 O27_2 . 4_564 1.967(5) ?
  T9fe_2 O14_2 . 4_464 1.926(5) ?
  T9fe_2 O18_2 . . 1.859(5) ?
  T9fe_2 O25_2 . 1_455 1.915(4) ?
  T9fe_2 O31_2 . . 1.948(5) ?
  T10fe_2 O4_2 . . 1.904(4) ?
  T10fe_2 O13_2 . . 1.941(4) ?
  T10fe_2 O20_2 . . 1.849(5) ?
  T10fe_2 O21_2 . . 1.919(5) ?
  M1ca_2 O1_2 . . 2.333(4) ?
  M1ca_2 O2_2 . . 2.326(4) ?
  M1ca_2 O3_2 . . 2.432(5) ?
  M1ca_2 O4_2 . . 2.491(4) ?
  M1ca_2 O5_2 . . 2.487(5) ?
  M1ca_2 O6_2 . . 2.295(5) ?
  M2ca_2 O24_2 . . 2.428(5) ?
  M2ca_2 O25_2 . . 2.506(4) ?
  M2ca_2 O33_2 . . 2.504(4) ?
  M2ca_2 O34_2 . 3_675 2.303(4) ?
  M2ca_2 O35_2 . 3_575 2.306(4) ?
  M2ca_2 O36_2 . 1_655 2.291(5) ?
  M3fe_2 O4_2 . . 1.993(4) ?
  M3fe_2 O5_2 . . 1.994(4) ?
  M3fe_2 O7_2 . . 2.036(6) ?
  M3fe_2 O8_2 . . 2.049(4) ?
  M3fe_2 O9_2 . 4_565 2.094(4) ?
  M3fe_2 O10_2 . . 2.068(6) ?
  M4fe_2 O8_2 . 4_464 2.023(4) ?
  M4fe_2 O9_2 . . 2.003(4) ?
  M4fe_2 O11_2 . . 2.052(6) ?
  M4fe_2 O12_2 . . 2.026(4) ?
  M4fe_2 O13_2 . . 2.024(4) ?
  M4fe_2 O14_2 . 4_464 2.057(6) ?
  M5fe_2 O12_2 . . 2.095(4) ?
  M5fe_2 O13_2 . . 2.092(4) ?
  M5fe_2 O15_2 . . 2.052(6) ?
  M5fe_2 O16_2 . . 2.004(4) ?
  M5fe_2 O17_2 . . 2.037(4) ?
  M5fe_2 O18_2 . . 1.922(6) ?
  M6fe_2 O16_2 . 3_575 2.104(4) ?
  M6fe_2 O17_2 . . 2.063(6) ?
  M6fe_2 O17_2 . 3_575 2.164(4) ?
  M6fe_2 O18_2 . . 2.009(4) ?
  M6fe_2 O19_2 . . 2.043(6) ?
  M6fe_2 O20_2 . . 2.020(4) ?
  M7fe_2 O9_2 . . 2.030(6) ?
  M7fe_2 O10_2 . 4_464 2.057(4) ?
  M7fe_2 O14_2 . 4_464 2.036(4) ?
  M7fe_2 O21_2 . . 2.036(4) ?
  M7fe_2 O22_2 . . 2.038(6) ?
  M7fe_2 O23_2 . . 2.063(4) ?
  M8fe_2 O3_2 . . 2.022(4) ?
  M8fe_2 O4_2 . . 2.053(5) ?
  M8fe_2 O7_2 . . 2.069(4) ?
  M8fe_2 O24_2 . . 2.029(4) ?
  M8fe_2 O25_2 . . 2.053(5) ?
  M8fe_2 O26_2 . . 2.071(4) ?
  M9fe_2 O11_2 . 1_556 2.017(4) ?
  M9fe_2 O12_2 . 1_556 2.067(6) ?
  M9fe_2 O15_2 . 1_556 1.978(4) ?
  M9fe_2 O27_2 . . 2.017(4) ?
  M9fe_2 O28_2 . . 2.066(5) ?
  M9fe_2 O29_2 . . 1.972(4) ?
  M10fe_2 O15_2 . 1_556 2.158(4) ?
  M10fe_2 O16_2 . 1_556 2.141(6) ?
  M10fe_2 O19_2 . 3_576 2.219(4) ?
  M10fe_2 O29_2 . . 2.214(4) ?
  M10fe_2 O30_2 . . 2.112(7) ?
  M10fe_2 O30_2 . 3_576 2.186(5) ?
  M11fe_2 O19_2 . . 1.997(4) ?
  M11fe_2 O20_2 . . 1.942(6) ?
  M11fe_2 O28_2 . . 2.096(4) ?
  M11fe_2 O29_2 . . 2.068(6) ?
  M11fe_2 O30_2 . . 1.975(5) ?
  M11fe_2 O31_2 . . 2.085(4) ?
  M12fe_2 O21_2 . . 2.062(6) ?
  M12fe_2 O22_2 . . 1.992(4) ?
  M12fe_2 O27_2 . . 2.052(6) ?
  M12fe_2 O28_2 . . 2.018(4) ?
  M12fe_2 O31_2 . . 2.012(4) ?
  M12fe_2 O32_2 . . 2.014(4) ?
  M13fe_2 O22_2 . 4_564 2.092(4) ?
  M13fe_2 O23_2 . 4_564 2.063(6) ?
  M13fe_2 O25_2 . . 1.983(4) ?
  M13fe_2 O26_2 . . 2.046(6) ?
  M13fe_2 O32_2 . 4_564 2.043(5) ?
  M13fe_2 O33_2 . . 1.994(4) ?
  M14fe_2 O3_2 . 1_455 2.003(4) ?
  M14fe_2 O5_2 . 1_455 2.008(5) ?
  M14fe_2 O7_2 . 1_455 2.056(4) ?
  M14fe_2 O27_2 . . 2.089(4) ?
  M14fe_2 O29_2 . . 1.980(4) ?
  M14fe_2 O31_2 . . 2.079(5) ?
  M15fe_2 O11_2 . . 2.091(4) ?
  M15fe_2 O13_2 . . 2.076(5) ?
  M15fe_2 O15_2 . . 1.982(4) ?
  M15fe_2 O24_2 . . 1.997(4) ?
  M15fe_2 O26_2 . . 2.062(4) ?
  M15fe_2 O33_2 . . 2.008(5) ?
  M16fe_2 O8_2 . . 2.052(6) ?
  M16fe_2 O10_2 . . 2.074(4) ?
  M16fe_2 O14_2 . . 2.044(4) ?
  M16fe_2 O21_2 . . 2.050(4) ?
  M16fe_2 O23_2 . . 2.078(4) ?
  M16fe_2 O32_2 . . 2.059(6) ?
