# Supplementary material for: Structural elucidation of triclinic and monoclinic SFCA-III – killing two birds with one stone
Source: Acta Crystallogr B Struct Sci Cryst Eng Mater. 2019 Nov 20;75(Pt 6):1126–36. doi: 10.1107/S2052520619014380 (PMC6900907; doi:10.1107/S2052520619014380)
Supplement: Supplementary file 2 [file b-75-01126-SFCA-III-triclinicsup2.hkl]

# 11. STRUCTURE-FACTOR LIST
data_SFCA-III-triclinic

loop_
 _refln_index_h
 _refln_index_k
 _refln_index_l
 _refln_F_squared_calc
 _refln_F_squared_meas
 _refln_F_squared_sigma
 _refln_observed_status
 ? ? ? ? ? ? ?

loop_
 _twin_refln_datum_id
 _twin_refln_individual_id
 _twin_refln_index_h
 _twin_refln_index_k
 _twin_refln_index_l
 _twin_refln_F_squared_calc
 _twin_refln_F_squared_meas
 _twin_refln_F_squared_sigma
 _twin_refln_include_status
         1    2   1  -1   0   4562.65   4589.53    284.35 o
         1    1   1   0   0   4562.65   4589.53    284.35 o
         2    2   2  -2   0     12.23      7.41      2.96 <
         2    1   2   0   0     12.23      7.41      2.96 <
         3    2   3  -3   0  15185.70  15651.50    685.26 o
         3    1   3   0   0  15185.70  15651.50    685.26 o
         4    2   4  -4   0    200.67    200.17     11.28 o
         4    1   4   0   0    200.67    200.17     11.28 o
         5    2   5  -5   0   2682.49   2423.66    108.48 o
         5    1   5   0   0   2682.49   2423.66    108.48 o
         6    2   6  -6   0     21.64     26.90      5.27 o
         6    1   6   0   0     21.64     26.90      5.27 o
         7    2   7  -7   0     26.93     27.28      7.66 o
         7    1   7   0   0     26.93     27.28      7.66 o
         8    2   8  -8   0  12778.10  13555.90    594.55 o
         8    1   8   0   0  12778.10  13555.90    594.55 o
         9    2   9  -9   0   1222.51   1235.13     57.96 o
         9    1   9   0   0   1222.51   1235.13     57.96 o
        10    2  10 -10   0   2017.41   1839.13     84.80 o
        10    1  10   0   0   2017.41   1839.13     84.80 o
        11    2  11 -11   0     22.88     20.53      6.74 o
        11    1  11   0   0     22.88     20.53      6.74 o
        12    2  12 -12   0     82.36     55.67     12.11 o
        12    1  12   0   0     82.36     55.67     12.11 o
        13    2  13 -13   0     22.65     21.02      7.13 <
        13    1  13   0   0     22.65     21.02      7.13 <
        14    1 -13   1   0   4526.74   4709.58    297.31 o
        15    1 -12   1   0     15.17     10.29      5.89 <
        16    1 -11   1   0     52.14     51.92      7.77 o
        17    1 -10   1   0     47.27     31.97     11.93 <
        18    1  -9   1   0   2967.05   3393.80    215.32 o
        19    1  -8   1   0      2.68      7.54      6.48 <
        20    1  -7   1   0    342.05    309.32     18.49 o
        21    1  -6   1   0     46.54     29.19      6.45 o
        22    1  -5   1   0    212.10    188.65     16.67 o
        23    1  -4   1   0     34.09     21.82      5.80 o
        24    1  -3   1   0   1008.17    976.38     45.95 o
        25    1  -2   1   0     54.00     37.24      4.59 o
        26    1  -1   1   0     69.28     60.82      5.91 o
        27    1   1   1   0      1.29      1.16      1.84 <
        28    1   2   1   0     62.16     56.20      4.52 o
        29    1   3   1   0  35112.90  32985.80   1445.29 o
        30    1   4   1   0     62.79     74.35      6.07 o
        31    1   5   1   0  10186.30  10948.70    480.95 o
        32    1   6   1   0     70.69     54.31      9.23 o
        33    1   7   1   0      1.85      2.17      4.72 <
        34    1   8   1   0     91.15     97.65     10.07 o
        35    1   9   1   0    315.58    357.89     20.82 o
        36    1  10   1   0    684.01    701.70     35.86 o
        37    1  11   1   0      8.83     15.95      7.62 <
        38    1  12   1   0     17.20     19.95      6.75 <
        39    2 -13  12   2    201.69    195.04     13.70 o
        39    1 -13   2   0    201.69    195.04     13.70 o
        40    2 -12  11   2   1541.28   1499.45     70.40 o
        40    1 -12   2   0   1541.28   1499.45     70.40 o
        41    2 -11  10   2   1193.68   1238.49     58.90 o
        41    1 -11   2   0   1193.68   1238.49     58.90 o
        42    2 -10   9   2  37351.10  38288.00   2371.97 o
        42    1 -10   2   0  37351.10  38288.00   2371.97 o
        43    2  -9   8   2   9680.25   9920.65    618.15 o
        43    1  -9   2   0   9680.25   9920.65    618.15 o
        44    2  -8   7   2   2021.65   2255.06    103.20 o
        44    1  -8   2   0   2021.65   2255.06    103.20 o
        45    2  -7   6   2   7297.69   7776.19    343.22 o
        45    1  -7   2   0   7297.69   7776.19    343.22 o
        46    2  -6   5   2   3211.77   3359.41    150.29 o
        46    1  -6   2   0   3211.77   3359.41    150.29 o
        47    2  -5   4   2     80.27     55.62      9.03 o
        47    1  -5   2   0     80.27     55.62      9.03 o
        48    2  -4   3   2   1894.17   1849.11     82.51 o
        48    1  -4   2   0   1894.17   1849.11     82.51 o
        49    2  -3   2   2   2626.36   2297.12    102.57 o
        49    1  -3   2   0   2626.36   2297.12    102.57 o
        50    2  -2   1   2    213.64    166.16      9.90 o
        50    1  -2   2   0    213.64    166.16      9.90 o
        51    1  -1   2   0      0.74     -0.08      3.05 <
        52    2   0  -1   2   3495.71   3124.47    194.39 o
        52    1   0   2   0   3495.71   3124.47    194.39 o
        53    2   1  -2   2    764.84    746.77     33.69 o
        53    1   1   2   0    764.84    746.77     33.69 o
        54    2   2  -3   2   4708.20   3741.76    165.71 o
        54    1   2   2   0   4708.20   3741.76    165.71 o
        55    2   3  -4   2    607.95    488.22     24.58 o
        55    1   3   2   0    607.95    488.22     24.58 o
        56    2   4  -5   2    734.27    700.96     33.51 o
        56    1   4   2   0    734.27    700.96     33.51 o
        57    2   5  -6   2   3359.66   2949.97    132.75 o
        57    1   5   2   0   3359.66   2949.97    132.75 o
        58    2   6  -7   2  14293.70  12889.70    800.42 o
        58    1   6   2   0  14293.70  12889.70    800.42 o
        59    2   7  -8   2   5528.36   5212.11    227.69 o
        59    1   7   2   0   5528.36   5212.11    227.69 o
        60    2   8  -9   2   4802.08   4801.00    214.35 o
        60    1   8   2   0   4802.08   4801.00    214.35 o
        61    2   9 -10   2   4088.48   4307.74    193.10 o
        61    1   9   2   0   4088.48   4307.74    193.10 o
        62    2  10 -11   2  12691.20  12283.60    542.01 o
        62    1  10   2   0  12691.20  12283.60    542.01 o
        63    2  11 -12   2    159.43    157.58     12.03 o
        63    1  11   2   0    159.43    157.58     12.03 o
        64    2  12 -13   2    387.54    369.07     21.09 o
        64    1  12   2   0    387.54    369.07     21.09 o
        65    1 -13   3   0    464.21    438.98     23.80 o
        66    1 -12   3   0    255.12    238.71     15.67 o
        67    1 -11   3   0    284.28    282.98     17.61 o
        68    1 -10   3   0     69.57     67.95      8.21 o
        69    1  -9   3   0     85.87     77.60     11.14 o
        70    1  -8   3   0     64.57     59.79      8.00 o
        71    1  -7   3   0     92.28     80.20      9.16 o
        72    1  -6   3   0      8.21      6.85      5.59 <
        73    1  -5   3   0    809.30    933.54     61.65 o
        74    1  -4   3   0    135.49    133.15      9.67 o
        75    1  -3   3   0    126.01    109.04      9.04 o
        76    1  -2   3   0    174.15    155.31      9.73 o
        77    1  -1   3   0   1582.95   1627.59     72.66 o
        78    1   0   3   0     64.35     46.38      4.51 o
        79    1   1   3   0   7830.06   7982.08    349.93 o
        80    1   2   3   0    527.98    537.13     25.32 o
        81    1   3   3   0      8.26     19.17      3.83 o
        82    1   4   3   0     86.59     68.16      9.21 o
        83    1   5   3   0     31.91     27.62      5.10 o
        84    1   6   3   0     88.69     84.41      7.77 o
        85    1   7   3   0    461.08    456.61     23.78 o
        86    1   8   3   0      1.18     -2.57      6.87 <
        87    1   9   3   0      0.13      3.29     10.06 <
        88    1  10   3   0     89.70     92.38      9.71 o
        89    1  11   3   0      9.34     19.69     10.33 <
        90    1  12   3   0     83.12     88.06     11.02 o
        91    2 -13  11   4   1033.70   1094.96     52.42 o
        91    1 -13   4   0   1033.70   1094.96     52.42 o
        92    2 -12  10   4  12548.40  12444.80    547.27 o
        92    1 -12   4   0  12548.40  12444.80    547.27 o
        93    2 -11   9   4    247.73    266.68     16.31 o
        93    1 -11   4   0    247.73    266.68     16.31 o
        94    2 -10   8   4  20552.00  21099.50    930.29 o
        94    1 -10   4   0  20552.00  21099.50    930.29 o
        95    2  -9   7   4    196.75    209.48     14.40 o
        95    1  -9   4   0    196.75    209.48     14.40 o
        96    2  -8   6   4   1335.03   1328.51     62.56 o
        96    1  -8   4   0   1335.03   1328.51     62.56 o
        97    2  -7   5   4   1817.01   1806.46     83.09 o
        97    1  -7   4   0   1817.01   1806.46     83.09 o
        98    2  -6   4   4   1095.52   1093.62     51.46 o
        98    1  -6   4   0   1095.52   1093.62     51.46 o
        99    2  -5   3   4   3166.89   2499.83    112.63 o
        99    1  -5   4   0   3166.89   2499.83    112.63 o
       100    2  -4   2   4   4804.41   4437.80    195.14 o
       100    1  -4   4   0   4804.41   4437.80    195.14 o
       101    2  -3   1   4   8590.33   9007.82    394.43 o
       101    1  -3   4   0   8590.33   9007.82    394.43 o
       102    2  -2   0   4 263524.00 297298.00  12995.60 o
       102    1  -2   4   0 263524.00 297298.00  12995.60 o
       103    2  -1  -1   4    137.88    155.98      9.51 o
       103    1  -1   4   0    137.88    155.98      9.51 o
       104    2   0  -2   4   8337.22   8923.44    391.69 o
       104    1   0   4   0   8337.22   8923.44    391.69 o
       105    2   1  -3   4   4483.59   4360.96    191.69 o
       105    1   1   4   0   4483.59   4360.96    191.69 o
       106    2   2  -4   4   6354.66   6104.75    269.07 o
       106    1   2   4   0   6354.66   6104.75    269.07 o
       107    2   3  -5   4   2910.02   2697.63    119.33 o
       107    1   3   4   0   2910.02   2697.63    119.33 o
       108    2   4  -6   4    195.70    192.48     11.47 o
       108    1   4   4   0    195.70    192.48     11.47 o
       109    2   5  -7   4    935.24    841.76     56.33 o
       109    1   5   4   0    935.24    841.76     56.33 o
       110    2   6  -8   4  32766.10  31354.30   1372.48 o
       110    1   6   4   0  32766.10  31354.30   1372.48 o
       111    2   7  -9   4    812.98    762.84     36.94 o
       111    1   7   4   0    812.98    762.84     36.94 o
       112    2   8 -10   4   1685.80   1788.99    116.48 o
       112    1   8   4   0   1685.80   1788.99    116.48 o
       113    2   9 -11   4     22.14     18.07      6.52 <
       113    1   9   4   0     22.14     18.07      6.52 <
       114    2  10 -12   4    690.24    705.22     49.80 o
       114    1  10   4   0    690.24    705.22     49.80 o
       115    2  11 -13   4    513.28    540.34     28.70 o
       115    1  11   4   0    513.28    540.34     28.70 o
       116    1 -13   5   0      0.11      6.83      6.14 <
       117    1 -12   5   0    391.23    379.64     21.75 o
       118    1 -11   5   0    443.63    436.71     24.84 o
       119    1 -10   5   0    202.66    219.96     14.70 o
       120    1  -9   5   0   4710.92   5549.26    348.34 o
       121    1  -8   5   0    116.54    104.33     10.59 o
       122    1  -7   5   0   6288.08   6231.27    280.96 o
       123    1  -6   5   0     68.25     78.45      8.48 o
       124    1  -5   5   0   1932.66   2053.91     92.70 o
       125    1  -4   5   0      3.42     -0.46      5.69 <
       126    1  -3   5   0   1516.11   1690.05     77.46 o
       127    1  -2   5   0     69.62     29.52      6.01 o
       128    1  -1   5   0      0.75      1.02      4.19 <
       129    1   0   5   0    120.56    114.65      7.79 o
       130    1   1   5   0   7048.58   7322.27    321.24 o
       131    1   2   5   0     44.41     29.61      4.70 o
       132    1   3   5   0    986.89   1042.86     68.66 o
       133    1   4   5   0      0.52      0.17      3.89 <
       134    1   5   5   0     47.40     42.23      8.23 o
       135    1   6   5   0      7.45      8.92      4.62 <
       136    1   7   5   0    803.02    772.12     37.62 o
       137    1   8   5   0    120.06    140.86     10.43 o
       138    1   9   5   0    401.80    410.89     23.37 o
       139    1  10   5   0     62.66     52.66      7.78 o
       140    1  11   5   0   3487.20   3436.87    155.53 o
       141    2 -13  10   6    474.25    458.51     25.14 o
       141    1 -13   6   0    474.25    458.51     25.14 o
       142    2 -12   9   6  50106.20  48656.60   2112.39 o
       142    1 -12   6   0  50106.20  48656.60   2112.39 o
       143    2 -11   8   6   3144.29   3146.44    141.24 o
       143    1 -11   6   0   3144.29   3146.44    141.24 o
       144    2 -10   7   6   3830.78   4003.98    179.10 o
       144    1 -10   6   0   3830.78   4003.98    179.10 o
       145    2  -9   6   6   5058.56   4921.60    310.03 o
       145    1  -9   6   0   5058.56   4921.60    310.03 o
       146    2  -8   5   6     89.52     86.87      9.89 o
       146    1  -8   6   0     89.52     86.87      9.89 o
       147    2  -7   4   6    191.70    194.95     14.10 o
       147    1  -7   6   0    191.70    194.95     14.10 o
       148    2  -6   3   6    279.26    277.38     24.41 o
       148    1  -6   6   0    279.26    277.38     24.41 o
       149    2  -5   2   6     16.62      8.84      7.27 <
       149    1  -5   6   0     16.62      8.84      7.27 <
       150    2  -4   1   6  73518.80  74222.00   4589.20 o
       150    1  -4   6   0  73518.80  74222.00   4589.20 o
       151    1  -3   6   0      2.53      1.72      5.67 <
       152    2  -2  -1   6  24465.60  28529.60   1248.36 o
       152    1  -2   6   0  24465.60  28529.60   1248.36 o
       153    2  -1  -2   6    766.72    919.48     42.59 o
       153    1  -1   6   0    766.72    919.48     42.59 o
       154    2   0  -3   6   3858.13   4274.63    266.90 o
       154    1   0   6   0   3858.13   4274.63    266.90 o
       155    2   1  -4   6    867.58    876.65     40.77 o
       155    1   1   6   0    867.58    876.65     40.77 o
       156    2   2  -5   6    957.76   1056.21     48.54 o
       156    1   2   6   0    957.76   1056.21     48.54 o
       157    2   3  -6   6    915.16    901.02     41.76 o
       157    1   3   6   0    915.16    901.02     41.76 o
       158    2   4  -7   6   3865.96   3979.71    176.13 o
       158    1   4   6   0   3865.96   3979.71    176.13 o
       159    2   5  -8   6   9723.46  10088.90    442.66 o
       159    1   5   6   0   9723.46  10088.90    442.66 o
       160    2   6  -9   6  46449.40  48009.20   2080.44 o
       160    1   6   6   0  46449.40  48009.20   2080.44 o
       161    2   7 -10   6     57.59     46.15      9.47 o
       161    1   7   6   0     57.59     46.15      9.47 o
       162    2   8 -11   6    537.80    478.18     37.78 o
       162    1   8   6   0    537.80    478.18     37.78 o
       163    2   9 -12   6    157.15    142.33     12.14 o
       163    1   9   6   0    157.15    142.33     12.14 o
       164    2  10 -13   6     30.41     21.76      6.76 o
       164    1  10   6   0     30.41     21.76      6.76 o
       165    1 -13   7   0   1062.31   1013.32     49.04 o
       166    1 -12   7   0    247.73    248.16     16.10 o
       167    1 -11   7   0     88.21     89.88      9.68 o
       168    1 -10   7   0      1.90      1.64     10.22 <
       169    1  -9   7   0    293.94    387.69     29.94 o
       170    1  -8   7   0    148.21    163.09     12.10 o
       171    1  -7   7   0   1435.57   1723.36     79.80 o
       172    1  -6   7   0    393.05    426.33     33.93 o
       173    1  -5   7   0      1.70     -1.89      7.07 <
       174    1  -4   7   0    202.38    215.95     20.41 o
       175    1  -3   7   0   2620.36   2529.50    161.70 o
       176    1  -2   7   0     35.05     28.42      6.37 o
       177    1  -1   7   0    345.58    324.14     17.83 o
       178    1   0   7   0    413.41    353.01     19.24 o
       179    1   1   7   0  20031.30  20068.10    876.24 o
       180    1   2   7   0      2.67      4.44      7.40 <
       181    1   3   7   0   1834.80   1794.40     80.92 o
       182    1   4   7   0     18.22     29.75      7.13 o
       183    1   5   7   0    573.23    577.72     29.45 o
       184    1   6   7   0     43.30     34.28      5.93 o
       185    1   7   7   0    128.51    129.50     10.23 o
       186    1   8   7   0     63.03     71.09      9.43 o
       187    1   9   7   0    170.68    188.38     14.09 o
       188    2 -13   9   8    167.48    164.83     12.49 o
       188    1 -13   8   0    167.48    164.83     12.49 o
       189    2 -12   8   8     65.85     65.04      8.48 o
       189    1 -12   8   0     65.85     65.04      8.48 o
       190    2 -11   7   8    643.93    605.36     31.76 o
       190    1 -11   8   0    643.93    605.36     31.76 o
       191    2 -10   6   8     13.12     -4.28     10.51 <
       191    1 -10   8   0     13.12     -4.28     10.51 <
       192    2  -9   5   8    808.40    793.85     39.48 o
       192    1  -9   8   0    808.40    793.85     39.48 o
       193    2  -8   4   8    206.86    212.68     14.40 o
       193    1  -8   8   0    206.86    212.68     14.40 o
       194    2  -7   3   8    949.53    882.77     43.21 o
       194    1  -7   8   0    949.53    882.77     43.21 o
       195    2  -6   2   8    324.45    391.29     22.94 o
       195    1  -6   8   0    324.45    391.29     22.94 o
       196    2  -5   1   8   5971.35   6612.99    293.24 o
       196    1  -5   8   0   5971.35   6612.99    293.24 o
       197    2  -4   0   8  30389.50  32339.30   1416.66 o
       197    1  -4   8   0  30389.50  32339.30   1416.66 o
       198    2  -3  -1   8    176.82    207.82     20.11 o
       198    1  -3   8   0    176.82    207.82     20.11 o
       199    2  -2  -2   8   1219.16   1277.31     59.32 o
       199    1  -2   8   0   1219.16   1277.31     59.32 o
       200    2  -1  -3   8   7834.29   8961.88    393.02 o
       200    1  -1   8   0   7834.29   8961.88    393.02 o
       201    2   0  -4   8   1879.67   2045.86    131.09 o
       201    1   0   8   0   1879.67   2045.86    131.09 o
       202    2   1  -5   8     19.01      4.74      8.62 <
       202    1   1   8   0     19.01      4.74      8.62 <
       203    2   2  -6   8     31.41     40.34      5.73 o
       203    1   2   8   0     31.41     40.34      5.73 o
       204    2   3  -7   8      5.96      8.30      4.90 <
       204    1   3   8   0      5.96      8.30      4.90 <
       205    2   4  -8   8     69.08     69.63      7.50 o
       205    1   4   8   0     69.08     69.63      7.50 o
       206    2   5  -9   8    106.21    114.87      9.40 o
       206    1   5   8   0    106.21    114.87      9.40 o
       207    2   6 -10   8  12355.70  13857.70    862.82 o
       207    1   6   8   0  12355.70  13857.70    862.82 o
       208    2   7 -11   8    572.35    580.22     41.84 o
       208    1   7   8   0    572.35    580.22     41.84 o
       209    2   8 -12   8     77.58     92.07     12.92 o
       209    1   8   8   0     77.58     92.07     12.92 o
       210    1 -13   9   0    484.83    457.97     25.46 o
       211    1 -12   9   0    247.80    256.97     16.34 o
       212    1 -11   9   0   1622.04   1673.86     78.15 o
       213    1 -10   9   0    120.75    128.98     11.29 o
       214    1  -9   9   0   1721.78   1922.18     89.59 o
       215    1  -8   9   0      0.14      0.52      6.43 <
       216    1  -7   9   0   1664.34   1989.70     91.66 o
       217    1  -6   9   0    375.38    395.58     23.07 o
       218    1  -5   9   0    101.35    111.88     15.67 o
       219    1  -4   9   0     31.37     27.20      7.32 o
       220    1  -3   9   0      0.12      2.35      8.77 <
       221    1  -2   9   0     11.70     11.86      8.35 <
       222    1  -1   9   0   8899.30  10446.50    650.53 o
       223    1   0   9   0     75.97     65.56     11.01 o
       224    1   1   9   0   1146.90   1236.89     57.34 o
       225    1   2   9   0    502.89    516.86     26.57 o
       226    1   3   9   0    190.88    234.62     19.34 o
       227    1   4   9   0     99.38     98.85      8.94 o
       228    1   5   9   0    220.74    205.87     13.71 o
       229    1   6   9   0    127.50    122.53     10.59 o
       230    2 -13   8  10      9.09      6.58      6.69 <
       230    1 -13  10   0      9.09      6.58      6.69 <
       231    2 -12   7  10     15.89     19.04      6.83 <
       231    1 -12  10   0     15.89     19.04      6.83 <
       232    2 -11   6  10   4063.94   4120.29    184.18 o
       232    1 -11  10   0   4063.94   4120.29    184.18 o
       233    2 -10   5  10     77.36     69.99      9.20 o
       233    1 -10  10   0     77.36     69.99      9.20 o
       234    2  -9   4  10   1686.96   1779.79     82.21 o
       234    1  -9  10   0   1686.96   1779.79     82.21 o
       235    2  -8   3  10   1705.97   1790.56    116.29 o
       235    1  -8  10   0   1705.97   1790.56    116.29 o
       236    2  -7   2  10    549.71    559.66     29.03 o
       236    1  -7  10   0    549.71    559.66     29.03 o
       237    2  -6   1  10   7492.68   7624.49    338.22 o
       237    1  -6  10   0   7492.68   7624.49    338.22 o
       238    1  -5  10   0      5.84      3.47      6.61 <
       239    2  -4  -1  10     16.34     12.05      6.80 <
       239    1  -4  10   0     16.34     12.05      6.80 <
       240    2  -3  -2  10      1.30      2.30      5.54 <
       240    1  -3  10   0      1.30      2.30      5.54 <
       241    2  -2  -3  10      4.84      8.35      5.62 <
       241    1  -2  10   0      4.84      8.35      5.62 <
       242    2  -1  -4  10     88.84     75.80      7.68 o
       242    1  -1  10   0     88.84     75.80      7.68 o
       243    2   0  -5  10   4628.44   5056.22    220.98 o
       243    1   0  10   0   4628.44   5056.22    220.98 o
       244    2   1  -6  10      2.83      9.45      5.24 <
       244    1   1  10   0      2.83      9.45      5.24 <
       245    2   2  -7  10   6865.48   6783.29    293.35 o
       245    1   2  10   0   6865.48   6783.29    293.35 o
       246    2   3  -8  10  13191.90  14370.40    625.54 o
       246    1   3  10   0  13191.90  14370.40    625.54 o
       247    2   4  -9  10   4221.97   4280.07    190.38 o
       247    1   4  10   0   4221.97   4280.07    190.38 o
       248    2   5 -10  10    272.45    239.47     15.17 o
       248    1   5  10   0    272.45    239.47     15.17 o
       249    2   6 -11  10    701.97    777.70     54.40 o
       249    1   6  10   0    701.97    777.70     54.40 o
       250    1 -13  11   0    245.85    289.80     23.90 o
       251    1 -12  11   0    137.19    140.21     11.84 o
       252    1 -11  11   0   2057.05   2182.38    100.33 o
       253    1 -10  11   0     29.41     31.09      7.17 o
       254    1  -9  11   0    447.56    453.87     37.06 o
       255    1  -8  11   0    114.37    104.00     10.11 o
       256    1  -7  11   0     17.45     16.54      6.81 <
       257    1  -6  11   0     17.25     21.12      7.53 <
       258    1  -5  11   0   2389.37   2604.31    118.67 o
       259    1  -4  11   0    363.56    405.25     32.06 o
       260    1  -3  11   0    443.11    535.78     27.78 o
       261    1  -2  11   0    477.56    517.45     26.67 o
       262    1  -1  11   0   2065.87   2151.54     97.82 o
       263    1   0  11   0      3.52      3.05      4.98 <
       264    1   1  11   0      0.86      5.83      5.47 <
       265    1   2  11   0     79.97    106.62     11.69 o
       266    1   3  11   0    757.21    787.24     39.20 o
       267    1   4  11   0     35.92     37.12      8.62 o
       268    2 -12   6  12    627.03    625.31     32.31 o
       268    1 -12  12   0    627.03    625.31     32.31 o
       269    2 -11   5  12    212.90    203.31     14.62 o
       269    1 -11  12   0    212.90    203.31     14.62 o
       270    2 -10   4  12    723.18    680.86     35.07 o
       270    1 -10  12   0    723.18    680.86     35.07 o
       271    2  -9   3  12      1.57      2.01      6.76 <
       271    1  -9  12   0      1.57      2.01      6.76 <
       272    2  -8   2  12   2774.41   2600.70    119.01 o
       272    1  -8  12   0   2774.41   2600.70    119.01 o
       273    2  -7   1  12   3222.83   3206.80    204.21 o
       273    1  -7  12   0   3222.83   3206.80    204.21 o
       274    2  -6   0  12   1857.77   2016.85     93.21 o
       274    1  -6  12   0   1857.77   2016.85     93.21 o
       275    2  -5  -1  12    425.56    445.26     24.90 o
       275    1  -5  12   0    425.56    445.26     24.90 o
       276    2  -4  -2  12   7007.83   7518.45    332.34 o
       276    1  -4  12   0   7007.83   7518.45    332.34 o
       277    2  -3  -3  12   4111.06   4761.01    300.14 o
       277    1  -3  12   0   4111.06   4761.01    300.14 o
       278    2  -2  -4  12    222.08    300.04     17.05 o
       278    1  -2  12   0    222.08    300.04     17.05 o
       279    2  -1  -5  12      9.86      9.80      5.20 <
       279    1  -1  12   0      9.86      9.80      5.20 <
       280    2   0  -6  12    274.80    274.62     15.78 o
       280    1   0  12   0    274.80    274.62     15.78 o
       281    2   1  -7  12      8.40      5.49      5.15 <
       281    1   1  12   0      8.40      5.49      5.15 <
       282    2   2  -8  12    784.49    778.02     53.16 o
       282    1   2  12   0    784.49    778.02     53.16 o
       283    1 -12  13   0     73.16     71.49     10.70 o
       284    1 -11  13   0    194.36    182.21     13.70 o
       285    1 -10  13   0    138.89    205.38     19.01 o
       286    1  -9  13   0    686.95    817.41     41.75 o
       287    1  -8  13   0    566.27    567.23     43.58 o
       288    1  -7  13   0    101.03    114.46     10.47 o
       289    1  -6  13   0    131.57    134.73     17.10 o
       290    1  -5  13   0     27.04     30.69      7.35 o
       291    1  -4  13   0      4.15      7.69      5.92 <
       292    1  -3  13   0    340.14    395.03     29.98 o
       293    1  -2  13   0     46.49     51.37      6.92 o
       294    1  -1  13   0   7011.80   6675.03    416.79 o
       295    1   0  13   0    122.31    129.30     12.50 o
       296    2 -11   4  14    808.98    654.60     34.06 o
       296    1 -11  14   0    808.98    654.60     34.06 o
       297    2 -10   3  14   2177.36   2265.37    148.44 o
       297    1 -10  14   0   2177.36   2265.37    148.44 o
       298    2  -9   2  14      2.50     -0.48      5.71 <
       298    1  -9  14   0      2.50     -0.48      5.71 <
       299    2  -8   1  14   4132.82   3968.78    179.50 o
       299    1  -8  14   0   4132.82   3968.78    179.50 o
       300    1  -7  14   0      2.03      7.57      5.46 <
       301    2  -6  -1  14      5.28     12.90      7.22 <
       301    1  -6  14   0      5.28     12.90      7.22 <
       302    2  -5  -2  14      1.54      2.30      7.35 <
       302    1  -5  14   0      1.54      2.30      7.35 <
       303    2  -4  -3  14    180.04    167.88     16.00 o
       303    1  -4  14   0    180.04    167.88     16.00 o
       304    2  -3  -4  14    342.05    392.15     29.76 o
       304    1  -3  14   0    342.05    392.15     29.76 o
       305    2   3   2 -14    492.23    389.64     20.17 o
       305    1   3 -14   1    492.23    389.64     20.17 o
       306    2   4   1 -14    120.48    126.42     13.23 o
       306    1   4 -14   1    120.48    126.42     13.23 o
       307    1   5 -14   1      1.05      1.99      4.71 <
       308    2   6  -1 -14      1.33      5.30      5.34 <
       308    1   6 -14   1      1.33      5.30      5.34 <
       309    2   7  -2 -14     25.49     16.20      6.31 <
       309    1   7 -14   1     25.49     16.20      6.31 <
       310    2   8  -3 -14    108.80     92.76      9.57 o
       310    1   8 -14   1    108.80     92.76      9.57 o
       311    2   9  -4 -14    165.62    166.49     12.96 o
       311    1   9 -14   1    165.62    166.49     12.96 o
       312    2  10  -5 -14      7.60     10.42      6.63 <
       312    1  10 -14   1      7.60     10.42      6.63 <
       313    2  11  -6 -14     98.48     67.42      8.75 o
       313    1  11 -14   1     98.48     67.42      8.75 o
       314    1   0 -13   1    150.02    145.84     12.10 o
       315    1   1 -13   1   2323.83   2180.44    138.29 o
       316    1   2 -13   1     18.30     19.78      8.11 <
       317    1   3 -13   1      5.45      5.25      5.62 <
       318    1   4 -13   1     21.73     24.21      8.04 o
       319    1   5 -13   1     20.22     11.64      5.37 <
       320    1   6 -13   1    389.64    445.06     24.41 o
       321    1   7 -13   1      0.01     -2.69      6.50 <
       322    1   8 -13   1      4.02     16.32     10.98 <
       323    1   9 -13   1      6.85      1.51      6.25 <
       324    1  10 -13   1    164.27    194.91     18.46 o
       325    1  11 -13   1    435.18    468.04     26.31 o
       326    1  12 -13   1     96.39     84.84     11.31 o
       327    2  -1   5 -12   1064.94   1049.22     69.78 o
       327    1  -1 -12   1   1064.94   1049.22     69.78 o
       328    2   0   4 -12   1757.01   1859.81     81.77 o
       328    1   0 -12   1   1757.01   1859.81     81.77 o
       329    2   1   3 -12    282.09    286.65     23.08 o
       329    1   1 -12   1    282.09    286.65     23.08 o
       330    2   2   2 -12    236.84    262.29     14.69 o
       330    1   2 -12   1    236.84    262.29     14.69 o
       331    2   3   1 -12   6780.71   8098.81    357.71 o
       331    1   3 -12   1   6780.71   8098.81    357.71 o
       332    2   4   0 -12 144704.00 148859.00   9200.67 o
       332    1   4 -12   1 144704.00 148859.00   9200.67 o
       333    2   5  -1 -12    466.43    409.66     32.40 o
       333    1   5 -12   1    466.43    409.66     32.40 o
       334    2   6  -2 -12    610.51    611.45     30.98 o
       334    1   6 -12   1    610.51    611.45     30.98 o
       335    2   7  -3 -12   2307.69   2377.98    107.62 o
       335    1   7 -12   1   2307.69   2377.98    107.62 o
       336    2   8  -4 -12   1453.49   1370.31     65.32 o
       336    1   8 -12   1   1453.49   1370.31     65.32 o
       337    2   9  -5 -12     36.75     39.96      8.13 o
       337    1   9 -12   1     36.75     39.96      8.13 o
       338    2  10  -6 -12    233.86    232.85     15.78 o
       338    1  10 -12   1    233.86    232.85     15.78 o
       339    2  11  -7 -12     82.50     55.58     13.39 o
       339    1  11 -12   1     82.50     55.58     13.39 o
       340    2  12  -8 -12   1003.04    939.61     46.08 o
       340    1  12 -12   1   1003.04    939.61     46.08 o
       341    1  -4 -11   1      1.85      1.68      5.12 <
       342    1  -3 -11   1    237.44    267.89     16.01 o
       343    1  -2 -11   1      0.08     -1.02      4.79 <
       344    1  -1 -11   1    488.34    499.79     36.10 o
       345    1   0 -11   1     73.98     78.41      6.86 o
       346    1   1 -11   1   1437.49   1706.83    110.49 o
       347    1   2 -11   1     31.88     38.81      9.23 o
       348    1   3 -11   1    451.74    478.07     24.78 o
       349    1   4 -11   1     30.25     36.81      7.04 o
       350    1   5 -11   1     95.39    118.31     10.57 o
       351    1   6 -11   1    254.84    304.09     18.15 o
       352    1   7 -11   1   8134.12   9633.14    427.43 o
       353    1   8 -11   1      0.77      5.07      6.40 <
       354    1   9 -11   1   5003.90   5206.21    329.73 o
       355    1  10 -11   1      9.12     17.08      6.98 <
       356    1  11 -11   1     14.38     25.62      7.19 o
       357    1  12 -11   1      1.12      1.12      6.20 <
       358    2  -5   8 -10    459.04    470.61     24.79 o
       358    1  -5 -10   1    459.04    470.61     24.79 o
       359    2  -4   7 -10      8.56     -3.00      5.11 <
       359    1  -4 -10   1      8.56     -3.00      5.11 <
       360    2  -3   6 -10   6162.81   6150.21    270.00 o
       360    1  -3 -10   1   6162.81   6150.21    270.00 o
       361    2  -2   5 -10   4979.59   5195.84    228.23 o
       361    1  -2 -10   1   4979.59   5195.84    228.23 o
       362    2  -1   4 -10   1051.10   1286.65     84.62 o
       362    1  -1 -10   1   1051.10   1286.65     84.62 o
       363    2   0   3 -10    418.13    449.15     22.43 o
       363    1   0 -10   1    418.13    449.15     22.43 o
       364    2   1   2 -10     23.14     29.70      5.49 o
       364    1   1 -10   1     23.14     29.70      5.49 o
       365    2   2   1 -10    495.70    503.46     36.45 o
       365    1   2 -10   1    495.70    503.46     36.45 o
       366    1   3 -10   1      0.49      5.78      5.34 <
       367    2   4  -1 -10      7.24     11.16      6.08 <
       367    1   4 -10   1      7.24     11.16      6.08 <
       368    2   5  -2 -10    452.36    468.29     37.66 o
       368    1   5 -10   1    452.36    468.29     37.66 o
       369    2   6  -3 -10     52.20     53.25      7.87 o
       369    1   6 -10   1     52.20     53.25      7.87 o
       370    2   7  -4 -10    474.79    505.20     26.92 o
       370    1   7 -10   1    474.79    505.20     26.92 o
       371    2   8  -5 -10    470.74    509.93     37.47 o
       371    1   8 -10   1    470.74    509.93     37.47 o
       372    2   9  -6 -10    759.40    775.68     39.02 o
       372    1   9 -10   1    759.40    775.68     39.02 o
       373    2  10  -7 -10   1800.96   1841.09     85.06 o
       373    1  10 -10   1   1800.96   1841.09     85.06 o
       374    2  11  -8 -10   3132.83   3463.08    220.04 o
       374    1  11 -10   1   3132.83   3463.08    220.04 o
       375    2  12  -9 -10     68.89     58.33      8.36 o
       375    1  12 -10   1     68.89     58.33      8.36 o
       376    2  13 -10 -10    298.81    267.54     21.83 o
       376    1  13 -10   1    298.81    267.54     21.83 o
       377    1  -6  -9   1     25.66     10.65      6.90 <
       378    1  -5  -9   1      2.24      1.29      5.00 <
       379    1  -4  -9   1      5.93      4.15      5.13 <
       380    1  -3  -9   1    128.93    148.96     10.46 o
       381    1  -2  -9   1    262.37    223.09     20.04 o
       382    1  -1  -9   1      9.82     12.91      4.60 <
       383    1   0  -9   1     91.74     86.84      7.57 o
       384    1   1  -9   1     77.63     66.50      6.83 o
       385    1   2  -9   1      1.05      5.11      4.76 <
       386    1   3  -9   1   1458.30   1736.21    112.60 o
       387    1   4  -9   1     44.55     71.99     11.80 o
       388    1   5  -9   1    431.54    442.01     24.95 o
       389    1   6  -9   1     42.48     48.59      7.52 o
       390    1   7  -9   1      0.07      7.60      6.23 <
       391    1   8  -9   1    234.63    274.08     17.44 o
       392    1   9  -9   1    740.62    773.63     39.09 o
       393    1  10  -9   1     27.95     36.66      7.59 o
       394    1  11  -9   1   1188.16   1222.19     58.69 o
       395    1  12  -9   1     61.54     67.78     13.46 o
       396    1  13  -9   1     18.83     22.34      7.18 o
       397    2  -8  10  -8   5146.44   5152.26    230.55 o
       397    1  -8  -8   1   5146.44   5152.26    230.55 o
       398    2  -7   9  -8    506.42    535.45     28.89 o
       398    1  -7  -8   1    506.42    535.45     28.89 o
       399    2  -6   8  -8  19464.60  15836.00    705.19 o
       399    1  -6  -8   1  19464.60  15836.00    705.19 o
       400    2  -5   7  -8    140.38    143.78     10.35 o
       400    1  -5  -8   1    140.38    143.78     10.35 o
       401    2  -4   6  -8     54.43     68.69      7.21 o
       401    1  -4  -8   1     54.43     68.69      7.21 o
       402    2  -3   5  -8      2.77      2.63      4.14 <
       402    1  -3  -8   1      2.77      2.63      4.14 <
       403    2  -2   4  -8    348.66    314.92     16.70 o
       403    1  -2  -8   1    348.66    314.92     16.70 o
       404    2  -1   3  -8     17.06     17.94      4.47 o
       404    1  -1  -8   1     17.06     17.94      4.47 o
       405    2   0   2  -8   1911.35   2134.52     92.60 o
       405    1   0  -8   1   1911.35   2134.52     92.60 o
       406    2   1   1  -8   8911.18   9683.25    425.68 o
       406    1   1  -8   1   8911.18   9683.25    425.68 o
       407    2   2   0  -8 103696.00 122645.00   5354.58 o
       407    1   2  -8   1 103696.00 122645.00   5354.58 o
       408    2   3  -1  -8    189.24    213.54     13.56 o
       408    1   3  -8   1    189.24    213.54     13.56 o
       409    2   4  -2  -8     48.62     50.96     10.94 o
       409    1   4  -8   1     48.62     50.96     10.94 o
       410    2   5  -3  -8   6020.09   6750.27    298.78 o
       410    1   5  -8   1   6020.09   6750.27    298.78 o
       411    2   6  -4  -8    409.34    385.76     21.50 o
       411    1   6  -8   1    409.34    385.76     21.50 o
       412    2   7  -5  -8     16.94      7.88      6.69 <
       412    1   7  -8   1     16.94      7.88      6.69 <
       413    2   8  -6  -8   3252.40   3617.74    160.79 o
       413    1   8  -8   1   3252.40   3617.74    160.79 o
       414    2   9  -7  -8     37.17     36.70      7.13 o
       414    1   9  -8   1     37.17     36.70      7.13 o
       415    2  10  -8  -8  20423.00  21274.70    934.29 o
       415    1  10  -8   1  20423.00  21274.70    934.29 o
       416    2  11  -9  -8     72.86     73.53      8.85 o
       416    1  11  -8   1     72.86     73.53      8.85 o
       417    2  12 -10  -8   1768.67   1659.05     77.55 o
       417    1  12  -8   1   1768.67   1659.05     77.55 o
       418    2  13 -11  -8     28.25     21.66      6.15 o
       418    1  13  -8   1     28.25     21.66      6.15 o
       419    1  -9  -7   1     15.90     23.07      6.91 o
       420    1  -8  -7   1     78.34    102.55     16.59 o
       421    1  -7  -7   1      0.15     -6.41      7.05 <
       422    1  -6  -7   1     73.71     95.81      8.51 o
       423    1  -5  -7   1   1784.46   1826.66     83.51 o
       424    1  -4  -7   1     69.59     77.69      7.15 o
       425    1  -3  -7   1   5958.68   6720.44    419.84 o
       426    1  -2  -7   1    242.69    276.30     21.77 o
       427    1  -1  -7   1   5854.69   6979.18    307.83 o
       428    1   0  -7   1     74.82     63.48      6.18 o
       429    1   1  -7   1    326.55    342.61     17.61 o
       430    1   2  -7   1      1.56     -1.99      5.12 <
       431    1   3  -7   1    196.00    218.34     13.57 o
       432    1   5  -7   1   5994.80   6423.47    402.80 o
       433    1   6  -7   1      8.62      3.45     10.69 <
       434    1   7  -7   1   1427.63   1505.05     70.37 o
       435    1   8  -7   1    128.15    127.27     11.53 o
       436    1   9  -7   1    161.77    179.74     13.64 o
       437    1  10  -7   1    452.58    470.27     37.48 o
       438    1  11  -7   1      3.35      6.29      6.41 <
       439    1  12  -7   1    239.51    243.08     16.00 o
       440    1  13  -7   1    844.66    865.42     42.96 o
       441    2 -10  11  -6    467.66    418.94     23.88 o
       441    1 -10  -6   1    467.66    418.94     23.88 o
       442    2  -9  10  -6   1265.03   1374.66     64.94 o
       442    1  -9  -6   1   1265.03   1374.66     64.94 o
       443    2  -8   9  -6  43512.90  45165.00   1976.39 o
       443    1  -8  -6   1  43512.90  45165.00   1976.39 o
       444    2  -7   8  -6   2545.48   2438.17    110.14 o
       444    1  -7  -6   1   2545.48   2438.17    110.14 o
       445    2  -6   7  -6    700.07    725.32     34.85 o
       445    1  -6  -6   1    700.07    725.32     34.85 o
       446    2  -5   6  -6  11542.50  10911.60    678.38 o
       446    1  -5  -6   1  11542.50  10911.60    678.38 o
       447    2  -4   5  -6   3309.12   3515.32    154.35 o
       447    1  -4  -6   1   3309.12   3515.32    154.35 o
       448    2  -3   4  -6   1326.07   1395.63     63.11 o
       448    1  -3  -6   1   1326.07   1395.63     63.11 o
       449    2  -2   3  -6   1135.23   1328.44     59.01 o
       449    1  -2  -6   1   1135.23   1328.44     59.01 o
       450    2  -1   2  -6     17.89      8.56      3.74 <
       450    1  -1  -6   1     17.89      8.56      3.74 <
       451    2   0   1  -6  45837.30  47739.10   2089.78 o
       451    1   0  -6   1  45837.30  47739.10   2089.78 o
       452    1   1  -6   1      0.36     -0.96      4.11 <
       453    2   2  -1  -6  24625.80  24720.50   1097.87 o
       453    1   2  -6   1  24625.80  24720.50   1097.87 o
       454    2   3  -2  -6    416.69    340.42     19.11 o
       454    1   3  -6   1    416.69    340.42     19.11 o
       455    2   4  -3  -6    101.07     86.47      8.85 o
       455    1   4  -6   1    101.07     86.47      8.85 o
       456    2   5  -4  -6   1715.01   1534.00     69.64 o
       456    1   5  -6   1   1715.01   1534.00     69.64 o
       457    2   6  -5  -6   2788.37   3300.15    210.25 o
       457    1   6  -6   1   2788.37   3300.15    210.25 o
       458    2   7  -6  -6    294.64    307.24     18.38 o
       458    1   7  -6   1    294.64    307.24     18.38 o
       459    2   8  -7  -6    135.00    114.03     11.22 o
       459    1   8  -6   1    135.00    114.03     11.22 o
       460    2   9  -8  -6   9508.00  10218.80    636.94 o
       460    1   9  -6   1   9508.00  10218.80    636.94 o
       461    2  10  -9  -6  31200.00  35152.60   2179.15 o
       461    1  10  -6   1  31200.00  35152.60   2179.15 o
       462    2  11 -10  -6     45.11     50.14      7.87 o
       462    1  11  -6   1     45.11     50.14      7.87 o
       463    2  12 -11  -6    804.62    798.94     39.49 o
       463    1  12  -6   1    804.62    798.94     39.49 o
       464    2  13 -12  -6     13.27     12.69      6.46 <
       464    1  13  -6   1     13.27     12.69      6.46 <
       465    1 -11  -5   1    212.38    227.77     15.38 o
       466    1 -10  -5   1    208.17    204.45     14.34 o
       467    1  -9  -5   1    844.52    866.18     43.12 o
       468    1  -8  -5   1      2.71      0.89      5.59 <
       469    1  -7  -5   1      0.33      3.49      4.48 <
       470    1  -6  -5   1    114.98    117.97     13.20 o
       471    1  -5  -5   1      2.33     15.98      4.62 o
       472    1  -4  -5   1    191.23    194.18     16.60 o
       473    1  -3  -5   1    921.92    916.83     43.04 o
       474    1  -2  -5   1     45.46     45.61      6.25 o
       475    1  -1  -5   1    184.52    212.48     11.24 o
       476    1   0  -5   1     72.35     64.77      5.37 o
       477    1   1  -5   1    566.61    590.92     27.62 o
       478    1   2  -5   1    145.88    120.91      8.63 o
       479    1   3  -5   1    939.94   1032.39     47.93 o
       480    1   4  -5   1      5.37      8.95      8.84 <
       481    1   5  -5   1  38791.20  38463.60   1685.34 o
       482    1   6  -5   1    132.04     77.53     14.86 o
       483    1   7  -5   1   1022.45   1078.05     52.10 o
       484    1   8  -5   1    106.49    106.79     10.31 o
       485    1   9  -5   1   5207.58   6295.95    394.55 o
       486    1  10  -5   1    104.96     85.69     14.33 o
       487    1  11  -5   1      1.76      9.57      6.19 <
       488    1  12  -5   1     75.87     75.56      8.88 o
       489    1  13  -5   1    529.45    503.59     27.27 o
       490    2 -12  12  -4   1109.22   1003.27     68.58 o
       490    1 -12  -4   1   1109.22   1003.27     68.58 o
       491    2 -11  11  -4     88.43     77.00     13.87 o
       491    1 -11  -4   1     88.43     77.00     13.87 o
       492    2 -10  10  -4    166.55    149.54     11.85 o
       492    1 -10  -4   1    166.55    149.54     11.85 o
       493    2  -9   9  -4    367.94    366.65     30.71 o
       493    1  -9  -4   1    367.94    366.65     30.71 o
       494    2  -8   8  -4     90.69     91.09     11.69 o
       494    1  -8  -4   1     90.69     91.09     11.69 o
       495    2  -7   7  -4    371.36    393.53     20.98 o
       495    1  -7  -4   1    371.36    393.53     20.98 o
       496    2  -6   6  -4   2652.60   2619.81    116.71 o
       496    1  -6  -4   1   2652.60   2619.81    116.71 o
       497    2  -5   5  -4    993.98    935.83     43.85 o
       497    1  -5  -4   1    993.98    935.83     43.85 o
       498    2  -4   4  -4   8471.03   8037.46    500.18 o
       498    1  -4  -4   1   8471.03   8037.46    500.18 o
       499    2  -3   3  -4   2071.27   2164.71     96.09 o
       499    1  -3  -4   1   2071.27   2164.71     96.09 o
       500    2  -2   2  -4  10781.20  10627.70    463.55 o
       500    1  -2  -4   1  10781.20  10627.70    463.55 o
       501    2  -1   1  -4   9002.50   9345.29    410.89 o
       501    1  -1  -4   1   9002.50   9345.29    410.89 o
       502    2   0   0  -4  16471.40  13287.80    580.87 o
       502    1   0  -4   1  16471.40  13287.80    580.87 o
       503    2   1  -1  -4    120.83    171.98      9.55 o
       503    1   1  -4   1    120.83    171.98      9.55 o
       504    2   2  -2  -4     26.40     14.50      4.74 o
       504    1   2  -4   1     26.40     14.50      4.74 o
       505    2   3  -3  -4   3105.81   3045.95    135.29 o
       505    1   3  -4   1   3105.81   3045.95    135.29 o
       506    2   4  -4  -4   2547.66   2276.38    101.97 o
       506    1   4  -4   1   2547.66   2276.38    101.97 o
       507    2   5  -5  -4    156.83    159.27     11.04 o
       507    1   5  -4   1    156.83    159.27     11.04 o
       508    2   6  -6  -4   2246.51   2083.60     95.10 o
       508    1   6  -4   1   2246.51   2083.60     95.10 o
       509    2   7  -7  -4     12.50      7.70      6.18 <
       509    1   7  -4   1     12.50      7.70      6.18 <
       510    2   8  -8  -4   1154.89   1156.96     54.94 o
       510    1   8  -4   1   1154.89   1156.96     54.94 o
       511    2   9  -9  -4     65.20     84.62     11.55 o
       511    1   9  -4   1     65.20     84.62     11.55 o
       512    2  10 -10  -4  13706.80  14045.10    874.52 o
       512    1  10  -4   1  13706.80  14045.10    874.52 o
       513    2  11 -11  -4    335.62    333.11     19.72 o
       513    1  11  -4   1    335.62    333.11     19.72 o
       514    2  12 -12  -4    833.21    881.29     43.72 o
       514    1  12  -4   1    833.21    881.29     43.72 o
       515    2  13 -13  -4    253.09    247.68     15.65 o
       515    1  13  -4   1    253.09    247.68     15.65 o
       516    1 -12  -3   1     27.54     26.41      6.75 o
       517    1 -11  -3   1     16.25     14.64      6.44 <
       518    1 -10  -3   1    228.97    259.56     16.64 o
       519    1  -9  -3   1    316.11    309.56     18.75 o
       520    1  -8  -3   1     26.26     20.33      6.35 o
       521    1  -7  -3   1   1584.47   1557.40     58.70 o
       522    1  -6  -3   1     71.48     81.75     10.18 o
       523    1  -5  -3   1    879.28    988.37     46.15 o
       524    1  -4  -3   1    190.11    203.36     11.65 o
       525    1  -3  -3   1     25.40     27.51      3.76 o
       526    1  -2  -3   1     12.01      8.18      2.79 <
       527    1  -1  -3   1   5134.43   5106.76    223.93 o
       528    1   0  -3   1     21.18     16.40      3.86 o
       529    1   1  -3   1      7.01      1.93      3.93 <
       530    1   2  -3   1      0.01      0.15      4.66 <
       531    1   3  -3   1  37430.70  42931.30   1884.92 o
       532    1   4  -3   1     61.01     55.37      6.49 o
       533    1   5  -3   1   1669.76   1691.66     77.25 o
       534    1   6  -3   1    184.12    196.87     13.02 o
       535    1   7  -3   1      1.27      3.44      6.21 <
       536    1   8  -3   1    259.98    300.13     17.97 o
       537    1   9  -3   1     21.57     11.92      6.73 <
       538    1  10  -3   1      0.85      1.59      9.78 <
       539    1  11  -3   1     21.68     17.52      6.35 <
       540    1  12  -3   1      0.14     -5.11      6.10 <
       541    1  13  -3   1      3.15      4.66      5.70 <
       542    2 -12  11  -2     92.28     96.52      9.47 o
       542    1 -12  -2   1     92.28     96.52      9.47 o
       543    2 -11  10  -2   3691.17   3830.97    242.88 o
       543    1 -11  -2   1   3691.17   3830.97    242.88 o
       544    2 -10   9  -2 129259.00 132455.00   5794.54 o
       544    1 -10  -2   1 129259.00 132455.00   5794.54 o
       545    2  -9   8  -2    293.35    317.22     18.82 o
       545    1  -9  -2   1    293.35    317.22     18.82 o
       546    2  -7   6  -2   5453.47   5751.17    248.41 o
       546    1  -7  -2   1   5453.47   5751.17    248.41 o
       547    2  -6   5  -2   6650.91   5944.55    371.56 o
       547    1  -6  -2   1   6650.91   5944.55    371.56 o
       548    2  -5   4  -2     49.64     29.47      4.67 o
       548    1  -5  -2   1     49.64     29.47      4.67 o
       549    2  -4   3  -2    230.68    219.11     12.08 o
       549    1  -4  -2   1    230.68    219.11     12.08 o
       550    2  -3   2  -2    109.33     94.75      6.48 o
       550    1  -3  -2   1    109.33     94.75      6.48 o
       551    2  -2   1  -2  47252.90  43744.80   1917.83 o
       551    1  -2  -2   1  47252.90  43744.80   1917.83 o
       552    1  -1  -2   1      2.58      1.82      2.63 <
       553    2   1  -2  -2   1090.46   1044.06     65.92 o
       553    1   1  -2   1   1090.46   1044.06     65.92 o
       554    2   2  -3  -2     73.40     23.63      5.06 o
       554    1   2  -2   1     73.40     23.63      5.06 o
       555    2   3  -4  -2   8979.37   9000.67    394.21 o
       555    1   3  -2   1   8979.37   9000.67    394.21 o
       556    2   4  -5  -2     59.70     36.23      6.10 o
       556    1   4  -2   1     59.70     36.23      6.10 o
       557    2   5  -6  -2    723.86    629.72     31.20 o
       557    1   5  -2   1    723.86    629.72     31.20 o
       558    2   6  -7  -2   5496.81   5453.52    343.84 o
       558    1   6  -2   1   5496.81   5453.52    343.84 o
       559    2   7  -8  -2  29956.10  28947.40   1270.87 o
       559    1   7  -2   1  29956.10  28947.40   1270.87 o
       560    2   8  -9  -2   1539.46   1489.50     69.64 o
       560    1   8  -2   1   1539.46   1489.50     69.64 o
       561    2   9 -10  -2   1257.35   1207.04     57.30 o
       561    1   9  -2   1   1257.35   1207.04     57.30 o
       562    2  10 -11  -2    208.19    202.59     13.91 o
       562    1  10  -2   1    208.19    202.59     13.91 o
       563    2  11 -12  -2    580.42    567.78     30.03 o
       563    1  11  -2   1    580.42    567.78     30.03 o
       564    2  12 -13  -2     11.43      2.38      9.42 <
       564    1  12  -2   1     11.43      2.38      9.42 <
       565    2  13 -14  -2    278.73    268.51     23.03 o
       565    1  13  -2   1    278.73    268.51     23.03 o
       566    1 -13  -1   1      4.72      3.94      5.76 <
       567    1 -12  -1   1     37.48     42.80     10.84 o
       568    1 -11  -1   1    139.70    151.15     12.02 o
       569    1 -10  -1   1     88.29     90.41     14.66 o
       570    1  -9  -1   1     96.24     83.58     12.04 o
       571    1  -8  -1   1    213.95    237.36     15.31 o
       572    1  -7  -1   1  11840.60  12616.70    558.25 o
       573    1  -6  -1   1    111.19    106.08      9.35 o
       574    1  -5  -1   1   5677.34   5973.17    372.55 o
       575    1  -4  -1   1     51.67     45.70      5.09 o
       576    1  -3  -1   1    305.89    308.62     15.31 o
       577    1  -2  -1   1      1.15      0.46      2.57 <
       578    1  -1  -1   1     63.74     52.53      4.57 o
       579    1   1  -1   1    164.48    235.14     15.68 o
       580    1   2  -1   1     56.35     61.44      4.68 o
       581    1   3  -1   1  22754.00  25236.10   1104.29 o
       582    1   4  -1   1     65.73     59.53      5.64 o
       583    1   5  -1   1     20.12     13.60      4.49 o
       584    1   6  -1   1     20.07     22.39      6.87 o
       585    1   7  -1   1   1346.06   1441.24     67.37 o
       586    1   8  -1   1    127.99    116.08     10.34 o
       587    1   9  -1   1    178.96    159.69     12.88 o
       588    1  10  -1   1    195.07    185.39     13.09 o
       589    1  11  -1   1    791.83    831.35     41.44 o
       590    1  12  -1   1    118.87    119.97     10.82 o
       591    1  13  -1   1   3080.31   3366.68    214.04 o
       592    2 -13  11   0    251.43    287.92     24.33 o
       592    1 -13   0   1    251.43    287.92     24.33 o
       593    2 -12  10   0     17.27     14.01      6.36 <
       593    1 -12   0   1     17.27     14.01      6.36 <
       594    2 -10   8   0   1825.91   1841.17    121.05 o
       594    1 -10   0   1   1825.91   1841.17    121.05 o
       595    2  -9   7   0    177.22    175.30     17.23 o
       595    1  -9   0   1    177.22    175.30     17.23 o
       596    2  -8   6   0    249.48    265.64     16.50 o
       596    1  -8   0   1    249.48    265.64     16.50 o
       597    2  -7   5   0   1933.56   1926.47     87.52 o
       597    1  -7   0   1   1933.56   1926.47     87.52 o
       598    2  -6   4   0     92.20     93.55      8.67 o
       598    1  -6   0   1     92.20     93.55      8.67 o
       599    2  -5   3   0   3785.59   3973.74    249.39 o
       599    1  -5   0   1   3785.59   3973.74    249.39 o
       600    2  -4   2   0     60.27     38.94      5.89 o
       600    1  -4   0   1     60.27     38.94      5.89 o
       601    2  -3   1   0  27751.70  31465.50   1373.99 o
       601    1  -3   0   1  27751.70  31465.50   1373.99 o
       602    2  -2   0   0  16949.70  18221.90    797.31 o
       602    1  -2   0   1  16949.70  18221.90    797.31 o
       603    2  -1  -1   0   4608.53   5447.59    337.54 o
       603    1  -1   0   1   4608.53   5447.59    337.54 o
       604    2   0  -2   0  11400.60  12643.90    552.68 o
       604    1   0   0   1  11400.60  12643.90    552.68 o
       605    2   1  -3   0    157.88    116.99      6.37 o
       605    1   1   0   1    157.88    116.99      6.37 o
       606    2   2  -4   0     21.33     12.23      3.36 o
       606    1   2   0   1     21.33     12.23      3.36 o
       607    2   3  -5   0   3793.01   3215.43    142.82 o
       607    1   3   0   1   3793.01   3215.43    142.82 o
       608    2   4  -6   0    125.11    125.87      8.43 o
       608    1   4   0   1    125.11    125.87      8.43 o
       609    2   5  -7   0     32.31     29.92      4.81 o
       609    1   5   0   1     32.31     29.92      4.81 o
       610    2   6  -8   0   4939.29   4486.88    281.71 o
       610    1   6   0   1   4939.29   4486.88    281.71 o
       611    2   7  -9   0      3.29      3.11      4.56 <
       611    1   7   0   1      3.29      3.11      4.56 <
       612    2   8 -10   0   9210.36   9540.85    421.38 o
       612    1   8   0   1   9210.36   9540.85    421.38 o
       613    2   9 -11   0    851.23    822.15     40.46 o
       613    1   9   0   1    851.23    822.15     40.46 o
       614    2  10 -12   0   1500.04   1548.26     72.86 o
       614    1  10   0   1   1500.04   1548.26     72.86 o
       615    2  11 -13   0    248.91    268.62     23.11 o
       615    1  11   0   1    248.91    268.62     23.11 o
       616    2  12 -14   0   1230.38   1132.26     54.26 o
       616    1  12   0   1   1230.38   1132.26     54.26 o
       617    1 -13   1   1     39.76     30.24      7.15 o
       618    1 -12   1   1    274.97    247.20     16.17 o
       619    1 -11   1   1      0.20      1.12      5.58 <
       620    1 -10   1   1    304.59    306.18     18.52 o
       621    1  -9   1   1   4304.44   4369.18    195.78 o
       622    1  -8   1   1    283.61    275.08     16.80 o
       623    1  -7   1   1      4.45      2.95      6.07 <
       624    1  -6   1   1     71.48     71.38      8.09 o
       625    1  -5   1   1    145.04    148.07     13.36 o
       626    1  -4   1   1     52.87     51.95      6.22 o
       627    1  -3   1   1    369.13    308.16     17.57 o
       628    1  -2   1   1     13.69     10.41      4.00 <
       629    1  -1   1   1     30.64     30.93      3.29 o
       630    1   0   1   1      1.80      3.52      2.96 <
       631    1   1   1   1      9.21      2.80      2.73 <
       632    1   2   1   1     45.99     41.80      4.49 o
       633    1   3   1   1  29961.40  28271.40   1238.68 o
       634    1   4   1   1     27.13     15.89      5.14 o
       635    1   5   1   1      3.26      1.22      3.80 <
       636    1   6   1   1     26.47     23.20      5.12 o
       637    1   7   1   1    693.17    698.56     33.86 o
       638    1   8   1   1     13.86     10.64      5.23 <
       639    1   9   1   1    181.75    199.12     14.61 o
       640    1  11   1   1    624.49    623.37     32.38 o
       641    1  12   1   1    259.71    239.62     15.56 o
       642    2 -13  10   2    125.91    115.66     10.12 o
       642    1 -13   2   1    125.91    115.66     10.12 o
       643    2 -12   9   2  12194.20  12320.30    541.89 o
       643    1 -12   2   1  12194.20  12320.30    541.89 o
       644    2 -11   8   2     52.32     46.58      7.67 o
       644    1 -11   2   1     52.32     46.58      7.67 o
       645    2 -10   7   2     28.93     22.83      6.57 o
       645    1 -10   2   1     28.93     22.83      6.57 o
       646    2  -9   6   2   8348.11   8685.20    384.63 o
       646    1  -9   2   1   8348.11   8685.20    384.63 o
       647    2  -8   5   2     89.69     90.77      9.72 o
       647    1  -8   2   1     89.69     90.77      9.72 o
       648    2  -7   4   2    611.52    544.14     27.95 o
       648    1  -7   2   1    611.52    544.14     27.95 o
       649    2  -6   3   2   1284.64   1330.46     62.22 o
       649    1  -6   2   1   1284.64   1330.46     62.22 o
       650    2  -5   2   2     77.72     38.02      7.72 o
       650    1  -5   2   1     77.72     38.02      7.72 o
       651    2  -4   1   2  88358.20  73466.30   3208.65 o
       651    1  -4   2   1  88358.20  73466.30   3208.65 o
       652    1  -3   2   1      0.62     -3.83      5.67 <
       653    2  -2  -1   2    223.10    239.51     13.04 o
       653    1  -2   2   1    223.10    239.51     13.04 o
       654    2  -1  -2   2   1061.33    999.93     45.31 o
       654    1  -1   2   1   1061.33    999.93     45.31 o
       655    2   0  -3   2    150.43    169.82      9.08 o
       655    1   0   2   1    150.43    169.82      9.08 o
       656    2   1  -4   2   7431.00   7243.99    318.47 o
       656    1   1   2   1   7431.00   7243.99    318.47 o
       657    2   2  -5   2   5962.76   5775.25    254.06 o
       657    1   2   2   1   5962.76   5775.25    254.06 o
       658    2   3  -6   2  11429.80  10453.50    459.46 o
       658    1   3   2   1  11429.80  10453.50    459.46 o
       659    2   4  -7   2    202.98    134.13     13.26 o
       659    1   4   2   1    202.98    134.13     13.26 o
       660    2   5  -8   2  12477.70  11898.10    520.65 o
       660    1   5   2   1  12477.70  11898.10    520.65 o
       661    2   6  -9   2  13811.00  12120.50    525.97 o
       661    1   6   2   1  13811.00  12120.50    525.97 o
       662    2   7 -10   2    286.15    258.56     14.94 o
       662    1   7   2   1    286.15    258.56     14.94 o
       663    2   8 -11   2   7805.46   7152.32    447.38 o
       663    1   8   2   1   7805.46   7152.32    447.38 o
       664    2   9 -12   2    690.43    733.41     53.32 o
       664    1   9   2   1    690.43    733.41     53.32 o
       665    2  10 -13   2   2694.85   2705.78    122.81 o
       665    1  10   2   1   2694.85   2705.78    122.81 o
       666    2  11 -14   2     39.37     36.71     11.14 o
       666    1  11   2   1     39.37     36.71     11.14 o
       667    2  12 -15   2     37.94     25.37      7.85 o
       667    1  12   2   1     37.94     25.37      7.85 o
       668    1 -13   3   1    299.70    299.76     18.36 o
       669    1 -12   3   1    155.07    134.55     14.68 o
       670    1 -11   3   1    137.24    130.12     11.07 o
       671    1 -10   3   1    293.68    310.23     18.71 o
       672    1  -9   3   1   2959.23   3119.86    141.08 o
       673    1  -8   3   1    397.83    391.84     22.18 o
       674    1  -7   3   1   2981.56   3318.52    149.75 o
       675    1  -6   3   1      6.12      1.26      5.89 <
       676    1  -5   3   1    143.08     77.56     14.48 o
       677    1  -4   3   1      2.15      2.64      5.71 <
       678    1  -3   3   1  10787.70  10863.20    477.26 o
       679    1  -2   3   1    472.58    452.29     22.47 o
       680    1  -1   3   1   2370.50   2224.13     99.37 o
       681    1   0   3   1    113.55     71.68      6.43 o
       682    1   1   3   1  44730.70  45586.50   1993.71 o
       683    1   2   3   1      6.06      2.14      3.21 <
       684    1   3   3   1      7.78      4.89      3.42 <
       685    1   4   3   1      0.99      0.01      4.03 <
       686    1   5   3   1    340.40    332.90     24.95 o
       687    1   6   3   1      0.05      5.26      4.68 <
       688    1   7   3   1    341.57    359.50     27.66 o
       689    1   8   3   1      0.26     -0.78      4.36 <
       690    1   9   3   1    897.16    939.25     46.34 o
       691    1  10   3   1     74.86     69.13     10.70 o
       692    1  11   3   1      0.15     -1.78      5.79 <
       693    2 -14  10   4   8979.82   9622.46    600.50 o
       693    1 -14   4   1   8979.82   9622.46    600.50 o
       694    2 -13   9   4      2.03      9.61      6.07 <
       694    1 -13   4   1      2.03      9.61      6.07 <
       695    2 -12   8   4   4611.63   4255.21    268.61 o
       695    1 -12   4   1   4611.63   4255.21    268.61 o
       696    2 -11   7   4    509.90    548.99     29.06 o
       696    1 -11   4   1    509.90    548.99     29.06 o
       697    2 -10   6   4     30.76     33.22      7.09 o
       697    1 -10   4   1     30.76     33.22      7.09 o
       698    2  -9   5   4   2641.69   2690.97    122.11 o
       698    1  -9   4   1   2641.69   2690.97    122.11 o
       699    2  -8   4   4   1610.73   1675.25     77.48 o
       699    1  -8   4   1   1610.73   1675.25     77.48 o
       700    2  -7   3   4    223.23    220.07     14.80 o
       700    1  -7   4   1    223.23    220.07     14.80 o
       701    2  -6   2   4      5.48      3.61      5.92 <
       701    1  -6   4   1      5.48      3.61      5.92 <
       702    2  -5   1   4   7970.53   7560.23    472.41 o
       702    1  -5   4   1   7970.53   7560.23    472.41 o
       703    2  -4   0   4 276095.00 291242.00  12724.40 o
       703    1  -4   4   1 276095.00 291242.00  12724.40 o
       704    2  -3  -1   4   8544.16   8217.13    364.42 o
       704    1  -3   4   1   8544.16   8217.13    364.42 o
       705    2  -2  -2   4     42.37     27.18      6.47 o
       705    1  -2   4   1     42.37     27.18      6.47 o
       706    2  -1  -3   4     44.52     36.90      5.44 o
       706    1  -1   4   1     44.52     36.90      5.44 o
       707    2   0  -4   4   5615.46   5696.04    249.31 o
       707    1   0   4   1   5615.46   5696.04    249.31 o
       708    2   1  -5   4    785.86    712.51     33.15 o
       708    1   1   4   1    785.86    712.51     33.15 o
       709    2   2  -6   4     15.61      7.55      3.66 <
       709    1   2   4   1     15.61      7.55      3.66 <
       710    2   3  -7   4   1143.87    709.53     50.35 o
       710    1   3   4   1   1143.87    709.53     50.35 o
       711    2   4  -8   4   6182.67   6173.91    272.21 o
       711    1   4   4   1   6182.67   6173.91    272.21 o
       712    2   5  -9   4    924.09   1095.56     72.69 o
       712    1   5   4   1    924.09   1095.56     72.69 o
       713    2   6 -10   4  17207.70  17554.10    768.02 o
       713    1   6   4   1  17207.70  17554.10    768.02 o
       714    2   7 -11   4   1137.41   1138.83     53.61 o
       714    1   7   4   1   1137.41   1138.83     53.61 o
       715    2   8 -12   4   2183.93   2430.66    156.11 o
       715    1   8   4   1   2183.93   2430.66    156.11 o
       716    2   9 -13   4     19.83     22.09      6.74 o
       716    1   9   4   1     19.83     22.09      6.74 o
       717    2  10 -14   4   2854.41   2928.60    132.46 o
       717    1  10   4   1   2854.41   2928.60    132.46 o
       718    2  11 -15   4   3617.80   3594.35    161.69 o
       718    1  11   4   1   3617.80   3594.35    161.69 o
       719    1 -14   5   1    128.65    141.93     15.04 o
       720    1 -13   5   1   2070.41   2068.90     95.42 o
       721    1 -12   5   1     20.70     27.01      8.36 o
       722    1 -11   5   1     67.12     80.61      9.11 o
       723    1 -10   5   1     75.28     79.54      8.97 o
       724    1  -9   5   1  15867.10  17820.20    781.44 o
       725    1  -8   5   1     27.77     33.97      7.69 o
       726    1  -7   5   1   3147.71   3182.98    145.51 o
       727    1  -6   5   1     59.34     48.12      9.17 o
       728    1  -5   5   1    105.76     83.15      9.29 o
       729    1  -4   5   1      0.37      1.53      6.06 <
       730    1  -3   5   1      2.21      0.68      5.90 <
       731    1  -2   5   1     75.88     55.73      7.09 o
       732    1  -1   5   1    109.90    112.28      8.59 o
       733    1   0   5   1     56.13     55.10      5.85 o
       734    1   1   5   1   9942.02   9754.72    432.79 o
       735    1   2   5   1     44.94     47.32      5.55 o
       736    1   3   5   1    147.76    147.79     13.48 o
       737    1   4   5   1     80.84     78.74      9.87 o
       738    1   5   5   1    188.63    223.57     13.66 o
       739    1   6   5   1     53.43     59.44      7.02 o
       740    1   7   5   1    979.81    998.56     67.68 o
       741    1   8   5   1    293.50    295.72     17.09 o
       742    1   9   5   1   2219.14   2426.67    110.83 o
       743    1  10   5   1    101.98    124.32     11.17 o
       744    1  11   5   1   1106.50   1110.01     75.19 o
       745    2 -14   9   6   3623.70   3211.43    204.36 o
       745    1 -14   6   1   3623.70   3211.43    204.36 o
       746    2 -13   8   6   3834.16   3695.08    166.83 o
       746    1 -13   6   1   3834.16   3695.08    166.83 o
       747    2 -12   7   6     17.26     15.00      6.98 <
       747    1 -12   6   1     17.26     15.00      6.98 <
       748    2 -11   6   6   1943.79   1976.88     91.95 o
       748    1 -11   6   1   1943.79   1976.88     91.95 o
       749    2 -10   5   6    477.55    471.65     25.74 o
       749    1 -10   6   1    477.55    471.65     25.74 o
       750    2  -9   4   6   1931.48   2033.32    131.51 o
       750    1  -9   6   1   1931.48   2033.32    131.51 o
       751    2  -8   3   6     49.48     53.40      7.79 o
       751    1  -8   6   1     49.48     53.40      7.79 o
       752    2  -7   2   6     39.42     29.83     13.26 <
       752    1  -7   6   1     39.42     29.83     13.26 <
       753    2  -6   1   6    454.08    431.45     33.74 o
       753    1  -6   6   1    454.08    431.45     33.74 o
       754    1  -5   6   1      0.58      0.60      6.89 <
       755    2  -4  -1   6  73560.80  68198.90   4217.11 o
       755    1  -4   6   1  73560.80  68198.90   4217.11 o
       756    2  -3  -2   6    412.97    431.93     22.79 o
       756    1  -3   6   1    412.97    431.93     22.79 o
       757    2  -2  -3   6    857.58   1029.18     48.08 o
       757    1  -2   6   1    857.58   1029.18     48.08 o
       758    2  -1  -4   6   3509.90   3438.27    155.23 o
       758    1  -1   6   1   3509.90   3438.27    155.23 o
       759    2   0  -5   6   1553.41   1648.84     74.84 o
       759    1   0   6   1   1553.41   1648.84     74.84 o
       760    2   1  -6   6  11253.70  11946.90    741.34 o
       760    1   1   6   1  11253.70  11946.90    741.34 o
       761    2   2  -7   6     33.41     27.78      5.24 o
       761    1   2   6   1     33.41     27.78      5.24 o
       762    2   3  -8   6    284.24    324.33     17.70 o
       762    1   3   6   1    284.24    324.33     17.70 o
       763    2   4  -9   6  42604.20  44927.00   1964.05 o
       763    1   4   6   1  42604.20  44927.00   1964.05 o
       764    2   5 -10   6    856.86    882.89     42.42 o
       764    1   5   6   1    856.86    882.89     42.42 o
       765    2   6 -11   6     80.59     97.18      8.54 o
       765    1   6   6   1     80.59     97.18      8.54 o
       766    2   7 -12   6   1007.54   1045.76     49.72 o
       766    1   7   6   1   1007.54   1045.76     49.72 o
       767    2   8 -13   6     94.87    101.68      8.84 o
       767    1   8   6   1     94.87    101.68      8.84 o
       768    2   9 -14   6    622.52    701.35     36.21 o
       768    1   9   6   1    622.52    701.35     36.21 o
       769    2  10 -15   6     14.94     12.43      6.53 <
       769    1  10   6   1     14.94     12.43      6.53 <
       770    1 -14   7   1    171.58    150.85     14.98 o
       771    1 -13   7   1     84.95     77.29      8.78 o
       772    1 -12   7   1    273.04    312.80     25.64 o
       773    1 -11   7   1   4383.31   4267.05    190.58 o
       774    1 -10   7   1    135.61    154.93     18.16 o
       775    1  -9   7   1   1166.55   1444.54     95.26 o
       776    1  -8   7   1    169.15    151.00     12.16 o
       777    1  -7   7   1     46.90     46.51     10.08 o
       778    1  -6   7   1      7.15     -2.75     11.22 <
       779    1  -5   7   1   2297.23   2289.41    104.61 o
       780    1  -4   7   1    285.80    307.48     18.18 o
       781    1  -3   7   1   1516.46   1464.84     95.68 o
       782    1  -2   7   1    222.12    227.41     20.09 o
       783    1  -1   7   1      3.53      0.04      5.37 <
       784    1   0   7   1      0.20      1.25      5.08 <
       785    1   1   7   1   3369.11   3588.49    226.25 o
       786    1   2   7   1      0.23      4.43      4.68 <
       787    1   4   7   1     29.93     31.67      5.88 o
       788    1   5   7   1    227.56    254.93     15.41 o
       789    1   6   7   1     94.92     99.68     13.52 o
       790    1   7   7   1     76.80     87.56     11.40 o
       791    1   8   7   1     35.20     34.26      6.20 o
       792    1   9   7   1      0.50      2.72     10.78 <
       793    2 -13   7   8     12.47     15.70      6.40 <
       793    1 -13   8   1     12.47     15.70      6.40 <
       794    2 -12   6   8    494.90    497.27     26.98 o
       794    1 -12   8   1    494.90    497.27     26.98 o
       795    2 -11   5   8    279.70    282.35     17.35 o
       795    1 -11   8   1    279.70    282.35     17.35 o
       796    2 -10   4   8    865.24    875.50     62.13 o
       796    1 -10   8   1    865.24    875.50     62.13 o
       797    2  -9   3   8     54.48     61.15      8.70 o
       797    1  -9   8   1     54.48     61.15      8.70 o
       798    2  -8   2   8   5071.68   5178.59    230.85 o
       798    1  -8   8   1   5071.68   5178.59    230.85 o
       799    2  -7   1   8    446.45    411.98     24.17 o
       799    1  -7   8   1    446.45    411.98     24.17 o
       800    2  -6   0   8   1047.04   1385.04     92.50 o
       800    1  -6   8   1   1047.04   1385.04     92.50 o
       801    2  -5  -1   8   5945.55   6867.22    430.68 o
       801    1  -5   8   1   5945.55   6867.22    430.68 o
       802    2  -4  -2   8     21.09     25.22      7.76 o
       802    1  -4   8   1     21.09     25.22      7.76 o
       803    2  -3  -3   8   4157.68   4298.06    191.26 o
       803    1  -3   8   1   4157.68   4298.06    191.26 o
       804    2  -2  -4   8      7.45     14.89     10.01 <
       804    1  -2   8   1      7.45     14.89     10.01 <
       805    2  -1  -5   8    359.76    423.47     32.20 o
       805    1  -1   8   1    359.76    423.47     32.20 o
       806    2   0  -6   8    725.31    773.59     36.90 o
       806    1   0   8   1    725.31    773.59     36.90 o
       807    2   1  -7   8    155.58    173.80     11.54 o
       807    1   1   8   1    155.58    173.80     11.54 o
       808    2   2  -8   8   2088.00   2263.03    102.25 o
       808    1   2   8   1   2088.00   2263.03    102.25 o
       809    2   3  -9   8    389.60    381.33     20.74 o
       809    1   3   8   1    389.60    381.33     20.74 o
       810    2   4 -10   8    449.40    492.04     25.69 o
       810    1   4   8   1    449.40    492.04     25.69 o
       811    2   5 -11   8     27.35     32.88      6.08 o
       811    1   5   8   1     27.35     32.88      6.08 o
       812    2   6 -12   8   1151.65   1172.58     55.42 o
       812    1   6   8   1   1151.65   1172.58     55.42 o
       813    2   7 -13   8    169.82    158.68     11.66 o
       813    1   7   8   1    169.82    158.68     11.66 o
       814    2   8 -14   8   4067.84   3127.25    200.71 o
       814    1   8   8   1   4067.84   3127.25    200.71 o
       815    1 -13   9   1     29.84     29.60      7.36 o
       816    1 -12   9   1     25.73     25.06      7.61 o
       817    1 -11   9   1   3921.27   4177.67    188.42 o
       818    1 -10   9   1      8.23     11.98      6.82 <
       819    1  -9   9   1      1.49      1.48      6.45 <
       820    1  -8   9   1    253.47    286.27     17.76 o
       821    1  -7   9   1   4234.28   4908.64    219.52 o
       822    1  -6   9   1    194.34    183.12     13.96 o
       823    1  -5   9   1     91.45     88.24     10.35 o
       824    1  -4   9   1     28.66     35.42      7.47 o
       825    1  -3   9   1   6110.44   7031.16    311.11 o
       826    1  -2   9   1      0.83     -0.57      8.93 <
       827    1  -1   9   1  14211.90  16145.60    706.15 o
       828    1   0   9   1      6.26      5.76      5.39 <
       829    1   1   9   1     90.58     91.32      8.42 o
       830    1   2   9   1    137.65    139.73     10.52 o
       831    1   3   9   1     22.31     25.01      5.84 o
       832    1   4   9   1      7.98     13.64      5.28 <
       833    1   5   9   1    240.77    245.65     22.82 o
       834    1   6   9   1    196.27    223.79     20.33 o
       835    1   7   9   1     29.78     27.03      8.40 o
       836    2 -13   6  10      6.49     11.98      6.90 <
       836    1 -13  10   1      6.49     11.98      6.90 <
       837    2 -11   4  10   1313.28   1256.28     83.89 o
       837    1 -11  10   1   1313.28   1256.28     83.89 o
       838    2 -10   3  10     76.79     72.27      9.27 o
       838    1 -10  10   1     76.79     72.27      9.27 o
       839    2  -9   2  10     42.03     34.36      7.75 o
       839    1  -9  10   1     42.03     34.36      7.75 o
       840    1  -7  10   1      8.47     15.59     12.27 <
       841    2  -6  -1  10   7234.59   7757.80    343.53 o
       841    1  -6  10   1   7234.59   7757.80    343.53 o
       842    2  -5  -2  10    511.50    473.56     26.12 o
       842    1  -5  10   1    511.50    473.56     26.12 o
       843    2  -4  -3  10    311.14    339.00     28.42 o
       843    1  -4  10   1    311.14    339.00     28.42 o
       844    2  -3  -4  10     40.38     38.92      9.01 o
       844    1  -3  10   1     40.38     38.92      9.01 o
       845    2  -2  -5  10   4273.65   4863.32    214.73 o
       845    1  -2  10   1   4273.65   4863.32    214.73 o
       846    2  -1  -6  10   3943.67   4681.58    207.96 o
       846    1  -1  10   1   3943.67   4681.58    207.96 o
       847    2   0  -7  10   1497.92   1721.54    111.24 o
       847    1   0  10   1   1497.92   1721.54    111.24 o
       848    2   1  -8  10   1018.71    835.07     55.66 o
       848    1   1  10   1   1018.71    835.07     55.66 o
       849    2   2  -9  10 130113.00 141638.00   6174.19 o
       849    1   2  10   1 130113.00 141638.00   6174.19 o
       850    2   3 -10  10   4351.82   4816.54    213.85 o
       850    1   3  10   1   4351.82   4816.54    213.85 o
       851    2   4 -11  10     49.47     51.48      7.19 o
       851    1   4  10   1     49.47     51.48      7.19 o
       852    2   5 -12  10    371.35    366.90     21.54 o
       852    1   5  10   1    371.35    366.90     21.54 o
       853    2   6 -13  10    834.34    752.73     52.84 o
       853    1   6  10   1    834.34    752.73     52.84 o
       854    1 -13  11   1    905.10    973.92     66.18 o
       855    1 -12  11   1      0.92      4.39      6.03 <
       856    1 -11  11   1   6777.05   7170.43    318.90 o
       857    1 -10  11   1     26.34     31.79      8.85 o
       858    1  -9  11   1     39.77     35.37      7.66 o
       859    1  -8  11   1     22.05     18.49     10.95 <
       860    1  -7  11   1   2580.81   2918.94    132.81 o
       861    1  -6  11   1      8.85      5.86      6.72 <
       862    1  -5  11   1   1030.95   1201.72     57.45 o
       863    1  -4  11   1     22.15     22.66      6.75 o
       864    1  -3  11   1      5.23      5.99      5.95 <
       865    1  -2  11   1     36.33     49.13      8.88 o
       866    1  -1  11   1    554.36    592.85     41.85 o
       867    1   0  11   1    232.97    230.79     14.68 o
       868    1   1  11   1      0.55      4.40      5.74 <
       869    1   2  11   1      0.92     -3.68      5.66 <
       870    1   3  11   1     10.41     11.71      5.93 <
       871    1   4  11   1      9.86      6.98      6.72 <
       872    2 -12   4  12    161.26    156.03     12.33 o
       872    1 -12  12   1    161.26    156.03     12.33 o
       873    2 -11   3  12    481.19    478.50     26.27 o
       873    1 -11  12   1    481.19    478.50     26.27 o
       874    2 -10   2  12    180.84    193.68     14.16 o
       874    1 -10  12   1    180.84    193.68     14.16 o
       875    2  -9   1  12      6.55      6.58      6.91 <
       875    1  -9  12   1      6.55      6.58      6.91 <
       876    2  -8   0  12  15728.70  15094.70    665.22 o
       876    1  -8  12   1  15728.70  15094.70    665.22 o
       877    2  -7  -1  12   3323.12   3784.98    242.48 o
       877    1  -7  12   1   3323.12   3784.98    242.48 o
       878    2  -6  -2  12    756.71    804.23     40.64 o
       878    1  -6  12   1    756.71    804.23     40.64 o
       879    2  -5  -3  12    507.69    540.36     29.03 o
       879    1  -5  12   1    507.69    540.36     29.03 o
       880    2  -4  -4  12   1490.74   1563.74     72.54 o
       880    1  -4  12   1   1490.74   1563.74     72.54 o
       881    2  -3  -5  12    506.81    562.10     29.27 o
       881    1  -3  12   1    506.81    562.10     29.27 o
       882    2  -2  -6  12    158.88    193.29     13.33 o
       882    1  -2  12   1    158.88    193.29     13.33 o
       883    2  -1  -7  12    497.03    562.24     28.57 o
       883    1  -1  12   1    497.03    562.24     28.57 o
       884    2   0  -8  12     16.54     21.13      6.37 o
       884    1   0  12   1     16.54     21.13      6.37 o
       885    2   1  -9  12     67.48     77.98      8.62 o
       885    1   1  12   1     67.48     77.98      8.62 o
       886    2   2 -10  12    110.60    138.56     14.28 o
       886    1   2  12   1    110.60    138.56     14.28 o
       887    1 -12  13   1     33.24     31.53      8.20 o
       888    1 -11  13   1    167.93    190.34     13.96 o
       889    1 -10  13   1    133.84    129.21     11.44 o
       890    1  -9  13   1   1157.19   1214.20     59.02 o
       891    1  -8  13   1    149.57    153.87     12.25 o
       892    1  -7  13   1      8.62      7.88      7.30 <
       893    1  -6  13   1     86.59    129.26     17.21 o
       894    1  -5  13   1    110.09    130.78     11.66 o
       895    1  -4  13   1      0.17      2.05      6.14 <
       896    1  -3  13   1    158.82    157.75     11.91 o
       897    1  -2  13   1     14.51     11.20      6.33 <
       898    1  -1  13   1     29.13     24.86      6.67 o
       899    1   0  13   1     53.62     48.99      8.76 o
       900    2 -11   2  14      7.89     10.09      6.06 <
       900    1 -11  14   1      7.89     10.09      6.06 <
       901    2 -10   1  14   5787.12   5525.09    349.78 o
       901    1 -10  14   1   5787.12   5525.09    349.78 o
       902    1  -9  14   1      8.94      7.01      6.58 <
       903    2  -8  -1  14   3915.60   3317.11    151.11 o
       903    1  -8  14   1   3915.60   3317.11    151.11 o
       904    2  -7  -2  14     13.80      5.90     10.20 <
       904    1  -7  14   1     13.80      5.90     10.20 <
       905    2  -6  -3  14    759.40    955.43     47.17 o
       905    1  -6  14   1    759.40    955.43     47.17 o
       906    2  -5  -4  14   1334.06   1636.87    109.66 o
       906    1  -5  14   1   1334.06   1636.87    109.66 o
       907    2  -4  -5  14    185.75    141.83     15.43 o
       907    1  -4  14   1    185.75    141.83     15.43 o
       908    2  -3  -6  14   5364.79   5385.79    339.07 o
       908    1  -3  14   1   5364.79   5385.79    339.07 o
       909    1   3 -14   2      0.16      0.19      1.70 <
       910    2   4  -1 -14    163.86    156.50      9.91 o
       910    1   4 -14   2    163.86    156.50      9.91 o
       911    2   5  -2 -14      2.19      4.90      4.58 <
       911    1   5 -14   2      2.19      4.90      4.58 <
       912    2   6  -3 -14    826.85    861.02     42.52 o
       912    1   6 -14   2    826.85    861.02     42.52 o
       913    2   7  -4 -14    105.86     90.39     11.63 o
       913    1   7 -14   2    105.86     90.39     11.63 o
       914    2   8  -5 -14    107.62     88.68     14.54 o
       914    1   8 -14   2    107.62     88.68     14.54 o
       915    2   9  -6 -14    891.50    797.81     40.43 o
       915    1   9 -14   2    891.50    797.81     40.43 o
       916    2  10  -7 -14   1518.21   1329.55     63.58 o
       916    1  10 -14   2   1518.21   1329.55     63.58 o
       917    1   2 -13   2     11.87      5.16      1.86 <
       918    1   3 -13   2   2473.26   2554.49    113.79 o
       919    1   4 -13   2      8.94      8.65      4.09 <
       920    1   5 -13   2     28.62     24.41      5.51 o
       921    1   6 -13   2      5.92      1.11      5.44 <
       922    1   7 -13   2   2158.08   2213.76    101.70 o
       923    1   8 -13   2      6.49     -0.37      6.29 <
       924    1   9 -13   2     24.28     19.46      6.78 <
       925    1  10 -13   2     14.95     14.76      7.49 <
       926    1  11 -13   2   1310.35   1478.03     70.53 o
       927    1  12 -13   2     90.38     99.24     11.77 o
       928    2  -1   3 -12    445.71    194.58     13.34 o
       928    1  -1 -12   2    445.71    194.58     13.34 o
       929    2   0   2 -12    642.29    450.16     29.59 o
       929    1   0 -12   2    642.29    450.16     29.59 o
       930    2   1   1 -12    170.75    134.63      7.76 o
       930    1   1 -12   2    170.75    134.63      7.76 o
       931    2   2   0 -12   1873.65   1637.08    104.15 o
       931    1   2 -12   2   1873.65   1637.08    104.15 o
       932    2   3  -1 -12   6618.69   6417.60    400.21 o
       932    1   3 -12   2   6618.69   6417.60    400.21 o
       933    2   4  -2 -12   7056.73   6923.16    304.20 o
       933    1   4 -12   2   7056.73   6923.16    304.20 o
       934    2   5  -3 -12    423.34    498.04     25.71 o
       934    1   5 -12   2    423.34    498.04     25.71 o
       935    2   6  -4 -12   2662.28   2689.49    122.46 o
       935    1   6 -12   2   2662.28   2689.49    122.46 o
       936    2   7  -5 -12     55.78     48.86      7.72 o
       936    1   7 -12   2     55.78     48.86      7.72 o
       937    2   8  -6 -12    451.77    407.77     23.42 o
       937    1   8 -12   2    451.77    407.77     23.42 o
       938    2   9  -7 -12      1.07      1.75      6.64 <
       938    1   9 -12   2      1.07      1.75      6.64 <
       939    2  10  -8 -12    276.12    261.56     17.24 o
       939    1  10 -12   2    276.12    261.56     17.24 o
       940    2  11  -9 -12     87.36    100.91     15.55 o
       940    1  11 -12   2     87.36    100.91     15.55 o
       941    2  12 -10 -12   2266.59   2086.16    134.47 o
       941    1  12 -12   2   2266.59   2086.16    134.47 o
       942    1  -3 -11   2      9.25      8.24      4.18 <
       943    1  -2 -11   2    224.74    188.80     10.70 o
       944    1  -1 -11   2    301.20    237.88     12.44 o
       945    1   0 -11   2    188.92    155.73      8.81 o
       946    1   1 -11   2   1049.79   1029.67     47.26 o
       947    1   2 -11   2      1.03      5.74      3.88 <
       948    1   4 -11   2    297.48    335.93     18.61 o
       949    1   5 -11   2   1487.39   1618.49    106.41 o
       950    1   6 -11   2      0.23      2.23      6.07 <
       951    1   7 -11   2   4397.89   5024.36    225.55 o
       952    1   8 -11   2    141.52    141.38     14.54 o
       953    1   9 -11   2     83.67    107.06     16.32 o
       954    1  10 -11   2    263.21    270.63     17.44 o
       955    1  11 -11   2     37.26     37.65      7.66 o
       956    1  12 -11   2    118.05    115.12     10.42 o
       957    2  -5   6 -10    503.20    489.56     36.81 o
       957    1  -5 -10   2    503.20    489.56     36.81 o
       958    2  -4   5 -10      6.28      4.69      6.19 <
       958    1  -4 -10   2      6.28      4.69      6.19 <
       959    2  -3   4 -10   1511.23   1319.11     58.81 o
       959    1  -3 -10   2   1511.23   1319.11     58.81 o
       960    2  -2   3 -10     14.41     12.07      3.73 o
       960    1  -2 -10   2     14.41     12.07      3.73 o
       961    2  -1   2 -10    459.93    457.25     22.01 o
       961    1  -1 -10   2    459.93    457.25     22.01 o
       962    2   0   1 -10  27659.40  27137.10   1174.62 o
       962    1   0 -10   2  27659.40  27137.10   1174.62 o
       963    1   1 -10   2      0.89      2.48      3.30 <
       964    2   2  -1 -10    365.04    366.48     18.79 o
       964    1   2 -10   2    365.04    366.48     18.79 o
       965    2   3  -2 -10      7.51     10.84      5.76 <
       965    1   3 -10   2      7.51     10.84      5.76 <
       966    2   4  -3 -10    355.19    326.67     17.90 o
       966    1   4 -10   2    355.19    326.67     17.90 o
       967    2   5  -4 -10     10.27      5.61      9.70 <
       967    1   5 -10   2     10.27      5.61      9.70 <
       968    2   6  -5 -10    609.41    603.96     31.18 o
       968    1   6 -10   2    609.41    603.96     31.18 o
       969    2   7  -6 -10   7602.13   7971.61    351.33 o
       969    1   7 -10   2   7602.13   7971.61    351.33 o
       970    2   8  -7 -10     35.78     23.55      7.53 o
       970    1   8 -10   2     35.78     23.55      7.53 o
       971    2   9  -8 -10   1151.99   1146.29     55.33 o
       971    1   9 -10   2   1151.99   1146.29     55.33 o
       972    2  10  -9 -10   8073.43   8105.68    357.31 o
       972    1  10 -10   2   8073.43   8105.68    357.31 o
       973    2  11 -10 -10   1056.89   1102.25     74.25 o
       973    1  11 -10   2   1056.89   1102.25     74.25 o
       974    2  12 -11 -10     14.21     14.03      6.50 <
       974    1  12 -10   2     14.21     14.03      6.50 <
       975    2  13 -12 -10    184.28    171.16     16.62 o
       975    1  13 -10   2    184.28    171.16     16.62 o
       976    1  -6  -9   2     79.54     85.67      8.97 o
       977    1  -5  -9   2   2183.52   2770.25    178.34 o
       978    1  -4  -9   2     81.55     85.47      7.58 o
       979    1  -3  -9   2      0.99     -1.33      4.13 <
       980    1  -2  -9   2     36.36     28.56      4.79 o
       981    1  -1  -9   2      6.25      4.33      3.47 <
       982    1   0  -9   2      0.04     -3.36      3.33 <
       983    1   1  -9   2     44.14     37.57      4.84 o
       984    1   2  -9   2      1.16      2.51      4.43 <
       985    1   3  -9   2   2633.74   3105.43    138.54 o
       986    1   4  -9   2     81.20     82.42      8.32 o
       987    1   6  -9   2     25.45     25.61      7.17 o
       988    1   7  -9   2    136.60    124.10     11.19 o
       989    1   8  -9   2    193.72    209.74     14.81 o
       990    1   9  -9   2   2474.72   2883.85    131.48 o
       991    1  10  -9   2    306.43    366.53     21.20 o
       992    1  11  -9   2     16.22     25.53      7.97 o
       993    1  13  -9   2    592.58    592.63     42.48 o
       994    2  -8   8  -8    914.92   1016.90     70.18 o
       994    1  -8  -8   2    914.92   1016.90     70.18 o
       995    2  -7   7  -8     81.00     76.37      8.92 o
       995    1  -7  -8   2     81.00     76.37      8.92 o
       996    2  -6   6  -8      4.58      2.70      5.85 <
       996    1  -6  -8   2      4.58      2.70      5.85 <
       997    2  -4   4  -8   1628.07   1580.79     69.08 o
       997    1  -4  -8   2   1628.07   1580.79     69.08 o
       998    2  -3   3  -8   1369.34   1383.07     62.04 o
       998    1  -3  -8   2   1369.34   1383.07     62.04 o
       999    2  -2   2  -8     13.14     21.60      4.51 o
       999    1  -2  -8   2     13.14     21.60      4.51 o
      1000    2  -1   1  -8   2348.91   2455.03    107.98 o
      1000    1  -1  -8   2   2348.91   2455.03    107.98 o
      1001    2   0   0  -8  89604.80  95455.00   4166.23 o
      1001    1   0  -8   2  89604.80  95455.00   4166.23 o
      1002    2   1  -1  -8   8670.77   9916.00    615.39 o
      1002    1   1  -8   2   8670.77   9916.00    615.39 o
      1003    2   2  -2  -8   1424.47   1453.71     66.13 o
      1003    1   2  -8   2   1424.47   1453.71     66.13 o
      1004    2   3  -3  -8   4179.08   4083.77    181.73 o
      1004    1   3  -8   2   4179.08   4083.77    181.73 o
      1005    2   4  -4  -8    338.31    335.56     24.82 o
      1005    1   4  -8   2    338.31    335.56     24.82 o
      1006    2   5  -5  -8   3288.07   3386.39    149.49 o
      1006    1   5  -8   2   3288.07   3386.39    149.49 o
      1007    2   6  -6  -8    596.28    591.20     30.31 o
      1007    1   6  -8   2    596.28    591.20     30.31 o
      1008    2   7  -7  -8    112.02    127.89     10.81 o
      1008    1   7  -8   2    112.02    127.89     10.81 o
      1009    2   8  -8  -8   8246.27   8007.00    355.01 o
      1009    1   8  -8   2   8246.27   8007.00    355.01 o
      1010    2   9  -9  -8      2.38      0.74      6.13 <
      1010    1   9  -8   2      2.38      0.74      6.13 <
      1011    2  10 -10  -8  21648.40  22743.70    992.52 o
      1011    1  10  -8   2  21648.40  22743.70    992.52 o
      1012    2  11 -11  -8     10.67      5.26      6.20 <
      1012    1  11  -8   2     10.67      5.26      6.20 <
      1013    2  12 -12  -8   1607.11   1714.40    114.00 o
      1013    1  12  -8   2   1607.11   1714.40    114.00 o
      1014    2  13 -13  -8    178.58    151.00     15.86 o
      1014    1  13  -8   2    178.58    151.00     15.86 o
      1015    1  -9  -7   2     16.54     22.99      6.93 o
      1016    1  -8  -7   2      0.24     -2.30      5.73 <
      1017    1  -7  -7   2      2.56     -0.14      5.99 <
      1018    1  -6  -7   2     13.83     11.58      6.30 <
      1019    1  -5  -7   2  10187.60  10384.30    457.44 o
      1020    1  -4  -7   2    112.00    132.39     13.07 o
      1021    1  -3  -7   2    829.82    857.46     39.82 o
      1022    1  -2  -7   2     99.39     96.21     10.52 o
      1023    1  -1  -7   2   5175.64   4861.89    217.60 o
      1024    1   0  -7   2     43.79     55.34      4.90 o
      1025    1   1  -7   2      6.04     -0.37      3.64 <
      1026    1   2  -7   2      1.26      0.50      4.62 <
      1027    1   3  -7   2   3614.80   4678.95    207.24 o
      1028    1   4  -7   2      0.14     -0.38      5.22 <
      1029    1   5  -7   2   3939.83   4541.96    203.02 o
      1030    1   6  -7   2    319.36    343.02     28.91 o
      1031    1   7  -7   2     60.68     66.64      8.43 o
      1032    1   8  -7   2    370.56    413.55     23.07 o
      1033    1   9  -7   2    306.12    322.49     19.29 o
      1034    1  10  -7   2    110.35     95.32      9.85 o
      1035    1  11  -7   2    225.83    208.76     14.71 o
      1036    1  12  -7   2     32.12     18.22     11.16 <
      1037    1  13  -7   2    938.25    988.78     67.05 o
      1038    2 -10   9  -6   8506.62   8119.00    360.12 o
      1038    1 -10  -6   2   8506.62   8119.00    360.12 o
      1039    2  -9   8  -6   6689.43   7011.59    311.75 o
      1039    1  -9  -6   2   6689.43   7011.59    311.75 o
      1040    2  -8   7  -6     49.80     52.53      9.51 o
      1040    1  -8  -6   2     49.80     52.53      9.51 o
      1041    2  -7   6  -6    318.36    283.87     17.30 o
      1041    1  -7  -6   2    318.36    283.87     17.30 o
      1042    2  -6   5  -6    337.36    396.76     21.88 o
      1042    1  -6  -6   2    337.36    396.76     21.88 o
      1043    2  -5   4  -6   2974.04   2781.78    124.23 o
      1043    1  -5  -6   2   2974.04   2781.78    124.23 o
      1044    2  -4   3  -6    307.70    287.11     21.92 o
      1044    1  -4  -6   2    307.70    287.11     21.92 o
      1045    2  -3   2  -6     42.81     46.39      4.93 o
      1045    1  -3  -6   2     42.81     46.39      4.93 o
      1046    2  -2   1  -6     59.49     63.98      5.34 o
      1046    1  -2  -6   2     59.49     63.98      5.34 o
      1047    1  -1  -6   2      0.05      3.23      2.90 <
      1048    2   0  -1  -6  46857.40  47965.00   2094.42 o
      1048    1   0  -6   2  46857.40  47965.00   2094.42 o
      1049    2   1  -2  -6    680.45    506.49     34.52 o
      1049    1   1  -6   2    680.45    506.49     34.52 o
      1050    2   2  -3  -6    951.25   1077.59     49.41 o
      1050    1   2  -6   2    951.25   1077.59     49.41 o
      1051    2   3  -4  -6   1671.65   1623.27     71.84 o
      1051    1   3  -6   2   1671.65   1623.27     71.84 o
      1052    2   4  -5  -6   2709.99   2692.17    119.37 o
      1052    1   4  -6   2   2709.99   2692.17    119.37 o
      1053    2   5  -6  -6  18178.70  18140.60    794.04 o
      1053    1   5  -6   2  18178.70  18140.60    794.04 o
      1054    2   6  -7  -6   4811.67   4926.55    310.70 o
      1054    1   6  -6   2   4811.67   4926.55    310.70 o
      1055    2   7  -8  -6     40.43     24.09      6.83 o
      1055    1   7  -6   2     40.43     24.09      6.83 o
      1056    2   8  -9  -6  49379.10  53589.00   2342.60 o
      1056    1   8  -6   2  49379.10  53589.00   2342.60 o
      1057    2   9 -10  -6   1234.77   1244.36     59.26 o
      1057    1   9  -6   2   1234.77   1244.36     59.26 o
      1058    2  10 -11  -6   1531.66   1567.33     71.98 o
      1058    1  10  -6   2   1531.66   1567.33     71.98 o
      1059    2  11 -12  -6     28.28     38.35      7.17 o
      1059    1  11  -6   2     28.28     38.35      7.17 o
      1060    2  12 -13  -6    284.58    274.55     25.39 o
      1060    1  12  -6   2    284.58    274.55     25.39 o
      1061    2  13 -14  -6    299.02    269.95     22.45 o
      1061    1  13  -6   2    299.02    269.95     22.45 o
      1062    1 -11  -5   2    126.27     93.46     14.61 o
      1063    1 -10  -5   2      7.94     10.73      6.45 <
      1064    1  -9  -5   2      4.49      6.71      5.94 <
      1065    1  -8  -5   2      9.00     14.81      6.05 <
      1066    1  -7  -5   2   7909.45   8468.06    370.15 o
      1067    1  -6  -5   2    254.30    246.26     15.43 o
      1068    1  -5  -5   2      2.65      8.25      4.05 <
      1069    1  -4  -5   2     88.72     90.13      6.93 o
      1070    1  -3  -5   2     66.42     76.55      5.99 o
      1071    1  -2  -5   2      5.79      4.96      2.86 <
      1072    1  -1  -5   2    462.94    429.29     19.98 o
      1073    1   0  -5   2    413.51    397.58     18.38 o
      1074    1   1  -5   2    289.84    260.10     13.28 o
      1075    1   2  -5   2    102.92     64.77      7.11 o
      1076    1   3  -5   2    306.37    269.98     15.84 o
      1077    1   4  -5   2     48.12     45.18      5.98 o
      1078    1   5  -5   2   8672.12   9328.71    412.30 o
      1079    1   6  -5   2    332.26    326.31     27.58 o
      1080    1   7  -5   2     15.74     17.96      6.77 <
      1081    1   8  -5   2    495.83    521.16     27.67 o
      1082    1   9  -5   2     13.03     16.32      6.21 <
      1083    1  10  -5   2    756.59    773.77     38.92 o
      1084    1  11  -5   2    119.24    112.95     10.72 o
      1085    1  12  -5   2     24.37     17.91     11.21 <
      1086    1  13  -5   2     89.78     84.10     11.27 o
      1087    2 -12  10  -4   1516.26   1456.09     68.65 o
      1087    1 -12  -4   2   1516.26   1456.09     68.65 o
      1088    2 -11   9  -4     81.47     81.03      9.04 o
      1088    1 -11  -4   2     81.47     81.03      9.04 o
      1089    2 -10   8  -4   1491.43   1476.74     69.42 o
      1089    1 -10  -4   2   1491.43   1476.74     69.42 o
      1090    2  -9   7  -4     64.19     67.92      8.22 o
      1090    1  -9  -4   2     64.19     67.92      8.22 o
      1091    2  -8   6  -4    182.79    200.79     13.54 o
      1091    1  -8  -4   2    182.79    200.79     13.54 o
      1092    2  -7   5  -4     10.55      4.14      5.63 <
      1092    1  -7  -4   2     10.55      4.14      5.63 <
      1093    2  -6   4  -4     54.96     29.97     10.64 <
      1093    1  -6  -4   2     54.96     29.97     10.64 <
      1094    2  -5   3  -4   6269.07   5660.21    249.44 o
      1094    1  -5  -4   2   6269.07   5660.21    249.44 o
      1095    2  -4   2  -4  15004.70  14136.10    876.08 o
      1095    1  -4  -4   2  15004.70  14136.10    876.08 o
      1096    2  -3   1  -4   2726.78   2766.41    122.55 o
      1096    1  -3  -4   2   2726.78   2766.41    122.55 o
      1097    2  -2   0  -4  16659.00  16629.50    726.33 o
      1097    1  -2  -4   2  16659.00  16629.50    726.33 o
      1098    2  -1  -1  -4   8760.35   8927.25    552.40 o
      1098    1  -1  -4   2   8760.35   8927.25    552.40 o
      1099    2   0  -2  -4   8271.52   5678.26    351.64 o
      1099    1   0  -4   2   8271.52   5678.26    351.64 o
      1100    2   1  -3  -4     25.01     40.51      4.62 o
      1100    1   1  -4   2     25.01     40.51      4.62 o
      1101    2   2  -4  -4    393.06    325.62     16.01 o
      1101    1   2  -4   2    393.06    325.62     16.01 o
      1102    2   3  -5  -4   1185.39   1141.86     52.67 o
      1102    1   3  -4   2   1185.39   1141.86     52.67 o
      1103    2   4  -6  -4    821.34    663.64     32.80 o
      1103    1   4  -4   2    821.34    663.64     32.80 o
      1104    2   5  -7  -4   2405.46   2585.26    115.68 o
      1104    1   5  -4   2   2405.46   2585.26    115.68 o
      1105    2   6  -8  -4   4077.24   4458.96    281.09 o
      1105    1   6  -4   2   4077.24   4458.96    281.09 o
      1106    2   7  -9  -4   2307.23   2384.06    108.49 o
      1106    1   7  -4   2   2307.23   2384.06    108.49 o
      1107    2   8 -10  -4     87.26     69.05      8.07 o
      1107    1   8  -4   2     87.26     69.05      8.07 o
      1108    2   9 -11  -4   1064.96   1089.95     52.36 o
      1108    1   9  -4   2   1064.96   1089.95     52.36 o
      1109    2  10 -12  -4    498.31    497.98     26.73 o
      1109    1  10  -4   2    498.31    497.98     26.73 o
      1110    2  11 -13  -4     24.15     22.37      6.30 o
      1110    1  11  -4   2     24.15     22.37      6.30 o
      1111    2  12 -14  -4    978.31    985.51     68.38 o
      1111    1  12  -4   2    978.31    985.51     68.38 o
      1112    2  13 -15  -4   2565.74   2104.88    135.64 o
      1112    1  13  -4   2   2565.74   2104.88    135.64 o
      1113    1 -12  -3   2      5.64      3.69      5.97 <
      1114    1 -11  -3   2    208.07    203.46     19.40 o
      1115    1 -10  -3   2     21.90     20.95      6.67 o
      1116    1  -9  -3   2     63.85     73.13      8.89 o
      1117    1  -8  -3   2     57.07     62.91      7.98 o
      1118    1  -7  -3   2   7370.71   8253.49    365.73 o
      1119    1  -5  -3   2     34.13     16.79      5.95 <
      1120    1  -4  -3   2    691.42    665.84     31.17 o
      1121    1  -3  -3   2     42.26     35.33      3.82 o
      1122    1  -2  -3   2     27.24     23.50      2.85 o
      1123    1  -1  -3   2    104.44    114.11      7.91 o
      1124    1   1  -3   2  10277.30   6629.53    316.54 o
      1125    1   2  -3   2     16.60      8.41      4.23 <
      1126    1   3  -3   2  27498.00  28238.00   1256.14 o
      1127    1   4  -3   2    261.47    227.16     13.76 o
      1128    1   5  -3   2    402.78    471.34     24.14 o
      1129    1   6  -3   2    477.68    447.12     35.25 o
      1130    1   7  -3   2     69.60     78.24      8.72 o
      1131    1   8  -3   2    204.63    184.27     13.37 o
      1132    1   9  -3   2     46.53     62.63      8.33 o
      1133    1  10  -3   2     52.46     50.71      7.54 o
      1134    1  11  -3   2     11.49      9.57      6.17 <
      1135    1  12  -3   2    204.98    204.86     14.06 o
      1136    1  13  -3   2     75.52     85.83     11.58 o
      1137    2 -13  10  -2    195.13    168.11     16.78 o
      1137    1 -13  -2   2    195.13    168.11     16.78 o
      1138    2 -12   9  -2   2073.46   2235.45    145.73 o
      1138    1 -12  -2   2   2073.46   2235.45    145.73 o
      1139    2 -11   8  -2  14585.00  15412.00    677.34 o
      1139    1 -11  -2   2  14585.00  15412.00    677.34 o
      1140    2 -10   7  -2   8816.04   9133.50    571.25 o
      1140    1 -10  -2   2   8816.04   9133.50    571.25 o
      1141    2  -9   6  -2     16.77      8.67      5.77 <
      1141    1  -9  -2   2     16.77      8.67      5.77 <
      1142    2  -8   5  -2   2041.61   2124.11     97.25 o
      1142    1  -8  -2   2   2041.61   2124.11     97.25 o
      1143    2  -7   4  -2   1275.75   1287.37     60.40 o
      1143    1  -7  -2   2   1275.75   1287.37     60.40 o
      1144    2  -6   3  -2   1159.55   1066.36     51.28 o
      1144    1  -6  -2   2   1159.55   1066.36     51.28 o
      1145    2  -5   2  -2     26.47     32.98      7.00 o
      1145    1  -5  -2   2     26.47     32.98      7.00 o
      1146    2  -4   1  -2    148.02     90.28      7.34 o
      1146    1  -4  -2   2    148.02     90.28      7.34 o
      1147    1  -3  -2   2      1.81     -0.24      2.65 <
      1148    2  -2  -1  -2  48570.60  44272.10   1954.93 o
      1148    1  -2  -2   2  48570.60  44272.10   1954.93 o
      1149    2   1  -4  -2   3775.47   3969.28    173.27 o
      1149    1   1  -2   2   3775.47   3969.28    173.27 o
      1150    2   2  -5  -2   4722.83   4848.56    213.19 o
      1150    1   2  -2   2   4722.83   4848.56    213.19 o
      1151    2   3  -6  -2  32249.40  33601.20   1469.40 o
      1151    1   3  -2   2  32249.40  33601.20   1469.40 o
      1152    2   4  -7  -2     22.33     12.35      4.47 <
      1152    1   4  -2   2     22.33     12.35      4.47 <
      1153    2   5  -8  -2    595.50    540.42     26.55 o
      1153    1   5  -2   2    595.50    540.42     26.55 o
      1154    2   6  -9  -2 618441.00 501564.00  30985.60 o
      1154    1   6  -2   2 618441.00 501564.00  30985.60 o
      1155    2   7 -10  -2   3845.81   3665.80    165.02 o
      1155    1   7  -2   2   3845.81   3665.80    165.02 o
      1156    2   8 -11  -2     78.93    102.59     10.22 o
      1156    1   8  -2   2     78.93    102.59     10.22 o
      1157    2   9 -12  -2    170.35    176.41     12.96 o
      1157    1   9  -2   2    170.35    176.41     12.96 o
      1158    2  10 -13  -2     67.13     55.12      7.76 o
      1158    1  10  -2   2     67.13     55.12      7.76 o
      1159    2  11 -14  -2   1122.38    984.70     66.89 o
      1159    1  11  -2   2   1122.38    984.70     66.89 o
      1160    2  12 -15  -2    180.99    185.17     13.47 o
      1160    1  12  -2   2    180.99    185.17     13.47 o
      1161    1 -13  -1   2      0.71      2.22      6.91 <
      1162    1 -12  -1   2     55.14     48.65      8.13 o
      1163    1 -11  -1   2     49.22     44.44      7.35 o
      1164    1 -10  -1   2     12.93      6.79      6.17 <
      1165    1  -9  -1   2    462.83    505.56     26.97 o
      1166    1  -8  -1   2     35.12     43.63      7.13 o
      1167    1  -7  -1   2  18056.90  18557.70    818.23 o
      1168    1  -6  -1   2     12.04      7.16      5.63 <
      1169    1  -5  -1   2      6.55      4.61      5.28 <
      1170    1  -4  -1   2      9.54      6.37      4.61 <
      1171    1  -3  -1   2   6013.91   6469.55    284.17 o
      1172    1  -2  -1   2     15.72     12.70      3.59 o
      1173    1  -1  -1   2     77.40     78.05      6.52 o
      1174    1   0  -1   2    104.84     45.66      4.61 o
      1175    1   1  -1   2   4329.77   4550.68    199.80 o
      1176    1   2  -1   2     22.08     14.13      3.68 o
      1177    1   3  -1   2   4908.46   5111.30    225.36 o
      1178    1   4  -1   2    149.24    100.83     11.09 o
      1179    1   5  -1   2    682.81    738.72     35.41 o
      1180    1   6  -1   2    723.82    761.16     36.83 o
      1181    1   7  -1   2      9.43     14.07      4.95 <
      1182    1   8  -1   2    450.43    485.32     35.61 o
      1183    1   9  -1   2   9063.74   9130.58    397.73 o
      1184    1  10  -1   2     20.91     17.99      6.88 <
      1185    1  11  -1   2   3479.05   3679.37    165.59 o
      1186    1  12  -1   2     32.61     25.84      6.74 o
      1187    2 -13   9   0     46.76     43.32      7.28 o
      1187    1 -13   0   2     46.76     43.32      7.28 o
      1188    2 -12   8   0     74.62     70.87      8.51 o
      1188    1 -12   0   2     74.62     70.87      8.51 o
      1189    2 -11   7   0     84.74     84.19      9.09 o
      1189    1 -11   0   2     84.74     84.19      9.09 o
      1190    2 -10   6   0    313.92    303.70     18.84 o
      1190    1 -10   0   2    313.92    303.70     18.84 o
      1191    2  -9   5   0    267.75    276.51     17.10 o
      1191    1  -9   0   2    267.75    276.51     17.10 o
      1192    2  -8   4   0    801.22    824.92     40.76 o
      1192    1  -8   0   2    801.22    824.92     40.76 o
      1193    2  -7   3   0   3860.36   3738.66    167.01 o
      1193    1  -7   0   2   3860.36   3738.66    167.01 o
      1194    2  -6   2   0    538.22    492.63     25.40 o
      1194    1  -6   0   2    538.22    492.63     25.40 o
      1195    2  -5   1   0   4767.71   4781.17    299.50 o
      1195    1  -5   0   2   4767.71   4781.17    299.50 o
      1196    2  -4   0   0  42031.40  35547.70   1548.02 o
      1196    1  -4   0   2  42031.40  35547.70   1548.02 o
      1197    2  -3  -1   0  27212.60  26128.50   1148.20 o
      1197    1  -3   0   2  27212.60  26128.50   1148.20 o
      1198    2  -2  -2   0      9.68      3.17      3.95 <
      1198    1  -2   0   2      9.68      3.17      3.95 <
      1199    2  -1  -3   0    213.99    215.86     15.09 o
      1199    1  -1   0   2    213.99    215.86     15.09 o
      1200    2   0  -4   0   3878.30   3857.87    169.32 o
      1200    1   0   0   2   3878.30   3857.87    169.32 o
      1201    2   1  -5   0   1129.17   1117.26     50.41 o
      1201    1   1   0   2   1129.17   1117.26     50.41 o
      1202    2   2  -6   0   7018.64   7041.71    309.33 o
      1202    1   2   0   2   7018.64   7041.71    309.33 o
      1203    2   3  -7   0     61.87     65.33      5.45 o
      1203    1   3   0   2     61.87     65.33      5.45 o
      1204    2   4  -8   0   2365.34   2126.74    134.77 o
      1204    1   4   0   2   2365.34   2126.74    134.77 o
      1205    2   5  -9   0   3357.94   3205.39    142.55 o
      1205    1   5   0   2   3357.94   3205.39    142.55 o
      1206    2   6 -10   0     68.95     49.88      5.80 o
      1206    1   6   0   2     68.95     49.88      5.80 o
      1207    2   7 -11   0   2238.49   2067.95     93.15 o
      1207    1   7   0   2   2238.49   2067.95     93.15 o
      1208    2   8 -12   0    244.10    244.15     21.12 o
      1208    1   8   0   2    244.10    244.15     21.12 o
      1209    2   9 -13   0    371.89    378.08     31.62 o
      1209    1   9   0   2    371.89    378.08     31.62 o
      1210    2  10 -14   0    890.57    908.77     44.75 o
      1210    1  10   0   2    890.57    908.77     44.75 o
      1211    2  11 -15   0   2637.75   2574.65    116.61 o
      1211    1  11   0   2   2637.75   2574.65    116.61 o
      1212    2  12 -16   0   5946.91   5440.67    240.05 o
      1212    1  12   0   2   5946.91   5440.67    240.05 o
      1213    1 -13   1   2   1845.78   1840.68     85.67 o
      1214    1 -11   1   2    331.93    343.86     20.31 o
      1215    1 -10   1   2     56.86     57.86      7.60 o
      1216    1  -9   1   2  19571.20  19428.50    849.55 o
      1217    1  -8   1   2      9.78     10.95      6.40 <
      1218    1  -7   1   2    586.27    592.72     43.49 o
      1219    1  -6   1   2    176.21    184.46     12.27 o
      1220    1  -5   1   2    328.49    366.80     26.93 o
      1221    1  -4   1   2     14.09      7.58      5.75 <
      1222    1  -3   1   2    154.20    128.68     10.04 o
      1223    1  -2   1   2     19.95      4.30      4.43 <
      1224    1  -1   1   2   2085.01   1898.53     84.25 o
      1225    1   0   1   2     60.15     55.56      4.52 o
      1226    1   1   1   2     41.08     47.30      4.58 o
      1227    1   2   1   2     22.15      8.54      3.85 <
      1228    1   3   1   2      0.07      0.50      3.31 <
      1229    1   4   1   2     15.44     13.43      4.37 o
      1230    1   5   1   2   2412.10   2316.42    104.27 o
      1231    1   6   1   2    329.26    341.13     18.74 o
      1232    1   7   1   2    832.00    780.05     37.53 o
      1233    1   8   1   2    198.40    254.52     21.52 o
      1234    1   9   1   2     38.34     38.83      6.00 o
      1235    1  10   1   2    585.21    656.07     33.66 o
      1236    1  11   1   2     23.61     18.08     10.75 <
      1237    1  12   1   2    104.59    112.48     13.05 o
      1238    2 -14   9   2  14382.70  13292.10    827.14 o
      1238    1 -14   2   2  14382.70  13292.10    827.14 o
      1239    2 -13   8   2   2783.36   2776.11    126.42 o
      1239    1 -13   2   2   2783.36   2776.11    126.42 o
      1240    2 -12   7   2   2247.26   2339.84    150.98 o
      1240    1 -12   2   2   2247.26   2339.84    150.98 o
      1241    2 -11   6   2    143.71    123.54     10.33 o
      1241    1 -11   2   2    143.71    123.54     10.33 o
      1242    2 -10   5   2      9.67     14.90      6.38 <
      1242    1 -10   2   2      9.67     14.90      6.38 <
      1243    2  -9   4   2    365.12    381.92     21.79 o
      1243    1  -9   2   2    365.12    381.92     21.79 o
      1244    2  -8   3   2   1162.34   1269.92     59.85 o
      1244    1  -8   2   2   1162.34   1269.92     59.85 o
      1245    2  -7   2   2    840.59    883.11     61.03 o
      1245    1  -7   2   2    840.59    883.11     61.03 o
      1246    2  -6   1   2  26628.40  27488.70   1202.77 o
      1246    1  -6   2   2  26628.40  27488.70   1202.77 o
      1247    1  -5   2   2      3.96      0.57      9.34 <
      1248    2  -4  -1   2  88799.30  97728.40   4271.91 o
      1248    1  -4   2   2  88799.30  97728.40   4271.91 o
      1249    2  -3  -2   2   2475.85   2722.82    120.82 o
      1249    1  -3   2   2   2475.85   2722.82    120.82 o
      1250    2  -2  -3   2     64.31     19.65      6.42 o
      1250    1  -2   2   2     64.31     19.65      6.42 o
      1251    2  -1  -4   2   3826.78   4014.27    177.15 o
      1251    1  -1   2   2   3826.78   4014.27    177.15 o
      1252    2   0  -5   2     77.15     39.56      5.24 o
      1252    1   0   2   2     77.15     39.56      5.24 o
      1253    2   1  -6   2  32242.60  31792.30   1390.46 o
      1253    1   1   2   2  32242.60  31792.30   1390.46 o
      1254    2   2  -7   2   9053.72   9081.59    398.66 o
      1254    1   2   2   2   9053.72   9081.59    398.66 o
      1255    2   3  -8   2  24640.10  20789.00   1288.45 o
      1255    1   3   2   2  24640.10  20789.00   1288.45 o
      1256    2   4  -9   2 196690.00 184167.00   8049.19 o
      1256    1   4   2   2 196690.00 184167.00   8049.19 o
      1257    2   5 -10   2   1046.99    874.84     59.04 o
      1257    1   5   2   2   1046.99    874.84     59.04 o
      1258    2   6 -11   2   2499.66   2708.33    121.44 o
      1258    1   6   2   2   2499.66   2708.33    121.44 o
      1259    2   7 -12   2     70.09     70.48      7.11 o
      1259    1   7   2   2     70.09     70.48      7.11 o
      1260    2   8 -13   2   3547.95   3217.21    143.96 o
      1260    1   8   2   2   3547.95   3217.21    143.96 o
      1261    2   9 -14   2    937.85    957.90     45.92 o
      1261    1   9   2   2    937.85    957.90     45.92 o
      1262    2  10 -15   2    803.25    860.55     59.34 o
      1262    1  10   2   2    803.25    860.55     59.34 o
      1263    2  11 -16   2     16.13     14.93      5.90 <
      1263    1  11   2   2     16.13     14.93      5.90 <
      1264    1 -14   3   2    165.98    191.43     18.23 o
      1265    1 -13   3   2      7.09     15.21      6.63 <
      1266    1 -12   3   2     63.09     73.66      8.43 o
      1267    1 -11   3   2    845.29    826.92     41.58 o
      1268    1 -10   3   2      4.22      8.30      6.35 <
      1269    1  -9   3   2   6538.10   6592.40    292.44 o
      1270    1  -8   3   2    149.60    143.41     11.66 o
      1271    1  -7   3   2     54.64     56.93      8.31 o
      1272    1  -6   3   2     35.49     34.58      8.14 o
      1273    1  -5   3   2    619.16    515.53     38.59 o
      1274    1  -4   3   2     76.30     56.19      7.58 o
      1275    1  -3   3   2  10930.60  10596.80    462.70 o
      1276    1  -2   3   2    233.92    212.85     13.27 o
      1277    1  -1   3   2  20112.20  18225.10    801.95 o
      1278    1   0   3   2      3.96      2.31      4.20 <
      1279    1   1   3   2   6778.45   6551.75    287.32 o
      1280    1   2   3   2    113.86    114.23      8.20 o
      1281    1   3   3   2     16.12      7.47      5.69 <
      1282    1   4   3   2    323.40    285.71     15.72 o
      1283    1   5   3   2      4.02      3.04      4.28 <
      1284    1   6   3   2    153.65    150.30     10.41 o
      1285    1   7   3   2   3177.80   3126.85    140.05 o
      1286    1   8   3   2      0.33      2.94      4.49 <
      1287    1   9   3   2      0.14      5.57      5.06 <
      1288    1  10   3   2      3.97      2.21      6.81 <
      1289    1  11   3   2     16.40     20.49      6.86 <
      1290    2 -14   8   4  11891.20  11514.90    717.48 o
      1290    1 -14   4   2  11891.20  11514.90    717.48 o
      1291    2 -13   7   4    440.47    409.74     22.80 o
      1291    1 -13   4   2    440.47    409.74     22.80 o
      1292    2 -12   6   4   1439.02   1425.26     66.87 o
      1292    1 -12   4   2   1439.02   1425.26     66.87 o
      1293    2 -11   5   4    219.53    215.21     14.73 o
      1293    1 -11   4   2    219.53    215.21     14.73 o
      1294    2 -10   4   4    848.91    815.34     40.78 o
      1294    1 -10   4   2    848.91    815.34     40.78 o
      1295    2  -9   3   4   3698.01   3890.47    174.64 o
      1295    1  -9   4   2   3698.01   3890.47    174.64 o
      1296    2  -8   2   4   5059.49   5409.24    240.36 o
      1296    1  -8   4   2   5059.49   5409.24    240.36 o
      1297    2  -7   1   4   1785.60   1753.85     81.37 o
      1297    1  -7   4   2   1785.60   1753.85     81.37 o
      1298    2  -6   0   4 221394.00 208288.00   9118.92 o
      1298    1  -6   4   2 221394.00 208288.00   9118.92 o
      1299    2  -5  -1   4   8191.44   8724.20    384.84 o
      1299    1  -5   4   2   8191.44   8724.20    384.84 o
      1300    2  -4  -2   4   4883.89   5033.34    221.93 o
      1300    1  -4   4   2   4883.89   5033.34    221.93 o
      1301    2  -3  -3   4   3198.59   3334.10    149.59 o
      1301    1  -3   4   2   3198.59   3334.10    149.59 o
      1302    2  -2  -4   4    443.84    389.87     20.46 o
      1302    1  -2   4   2    443.84    389.87     20.46 o
      1303    2  -1  -5   4    247.53    192.60     12.00 o
      1303    1  -1   4   2    247.53    192.60     12.00 o
      1304    2   0  -6   4    824.22    899.87     41.98 o
      1304    1   0   4   2    824.22    899.87     41.98 o
      1305    2   1  -7   4    197.77    227.79     12.73 o
      1305    1   1   4   2    197.77    227.79     12.73 o
      1306    2   2  -8   4  72385.70  78271.90   4838.65 o
      1306    1   2   4   2  72385.70  78271.90   4838.65 o
      1307    2   3  -9   4   1206.37   1227.70     56.75 o
      1307    1   3   4   2   1206.37   1227.70     56.75 o
      1308    2   4 -10   4  27032.10  21834.80   1353.59 o
      1308    1   4   4   2  27032.10  21834.80   1353.59 o
      1309    2   5 -11   4    501.23    498.85     25.44 o
      1309    1   5   4   2    501.23    498.85     25.44 o
      1310    2   6 -12   4     47.51     54.96      6.56 o
      1310    1   6   4   2     47.51     54.96      6.56 o
      1311    2   7 -13   4    431.50    433.72     23.04 o
      1311    1   7   4   2    431.50    433.72     23.04 o
      1312    2   8 -14   4    496.88    494.52     25.61 o
      1312    1   8   4   2    496.88    494.52     25.61 o
      1313    2   9 -15   4     69.19     66.20      7.33 o
      1313    1   9   4   2     69.19     66.20      7.33 o
      1314    2  10 -16   4   3393.53   3934.60    251.92 o
      1314    1  10   4   2   3393.53   3934.60    251.92 o
      1315    2  11 -17   4   3529.30   3423.69    217.96 o
      1315    1  11   4   2   3529.30   3423.69    217.96 o
      1316    1 -14   5   2      5.59      7.15      6.47 <
      1317    1 -13   5   2    499.91    496.01     26.84 o
      1318    1 -12   5   2    129.83    130.92     11.19 o
      1319    1 -11   5   2     66.13     62.81      8.52 o
      1320    1 -10   5   2      1.67      6.81      6.52 <
      1321    1  -9   5   2    201.70    207.04     14.71 o
      1322    1  -8   5   2    101.48    120.19     10.60 o
      1323    1  -7   5   2   2679.64   2464.19    114.31 o
      1324    1  -6   5   2     79.38     92.40     10.14 o
      1325    1  -5   5   2     20.99     14.99      7.13 <
      1326    1  -4   5   2      0.08     -0.53      9.21 <
      1327    1  -3   5   2    348.46    397.18     21.28 o
      1328    1  -2   5   2     65.17     39.67      6.93 o
      1329    1  -1   5   2    605.54    446.85     23.15 o
      1330    1   0   5   2      4.34      1.97      4.46 <
      1331    1   1   5   2      0.17      2.67      4.28 <
      1332    1   2   5   2     80.62     72.51      7.51 o
      1333    1   3   5   2    169.39    159.31     10.79 o
      1334    1   4   5   2    222.69    223.32     13.52 o
      1335    1   5   5   2     33.01     49.93      6.53 o
      1336    1   6   5   2    202.99    208.03     13.27 o
      1337    1   7   5   2  10109.00  10235.30    451.51 o
      1338    1   8   5   2     28.70     28.64      5.89 o
      1339    1   9   5   2    491.97    493.90     26.18 o
      1340    1  10   5   2      0.06      1.22      6.61 <
      1341    2 -14   7   6   3685.85   3341.62    211.99 o
      1341    1 -14   6   2   3685.85   3341.62    211.99 o
      1342    2 -13   6   6    235.63    235.65     15.47 o
      1342    1 -13   6   2    235.63    235.65     15.47 o
      1343    2 -12   5   6    897.62    833.43     58.03 o
      1343    1 -12   6   2    897.62    833.43     58.03 o
      1344    2 -11   4   6      8.23     12.47      6.35 <
      1344    1 -11   6   2      8.23     12.47      6.35 <
      1345    2 -10   3   6    135.41    131.72     11.24 o
      1345    1 -10   6   2    135.41    131.72     11.24 o
      1346    2  -9   2   6   1814.02   1885.21     87.11 o
      1346    1  -9   6   2   1814.02   1885.21     87.11 o
      1347    2  -8   1   6    323.67    324.07     19.55 o
      1347    1  -8   6   2    323.67    324.07     19.55 o
      1348    1  -7   6   2      0.89     -1.50      8.04 <
      1349    2  -6  -1   6    422.38    332.59     30.36 o
      1349    1  -6   6   2    422.38    332.59     30.36 o
      1350    2  -5  -2   6     23.82     23.93      7.94 o
      1350    1  -5   6   2     23.82     23.93      7.94 o
      1351    2  -4  -3   6     80.78     89.23      9.64 o
      1351    1  -4   6   2     80.78     89.23      9.64 o
      1352    2  -3  -4   6   1765.25   1726.07    112.11 o
      1352    1  -3   6   2   1765.25   1726.07    112.11 o
      1353    2  -2  -5   6   3072.59   3000.46    134.30 o
      1353    1  -2   6   2   3072.59   3000.46    134.30 o
      1354    2  -1  -6   6  12311.90  13208.60    578.99 o
      1354    1  -1   6   2  12311.90  13208.60    578.99 o
      1355    2   0  -7   6   1960.46   2182.93    139.11 o
      1355    1   0   6   2   1960.46   2182.93    139.11 o
      1356    2   1  -8   6  12598.30  14383.30    630.68 o
      1356    1   1   6   2  12598.30  14383.30    630.68 o
      1357    2   2  -9   6  43830.80  50022.70   2185.65 o
      1357    1   2   6   2  43830.80  50022.70   2185.65 o
      1358    2   3 -10   6   1316.03   1337.73     87.34 o
      1358    1   3   6   2   1316.03   1337.73     87.34 o
      1359    2   4 -11   6   3174.76   3328.59    147.92 o
      1359    1   4   6   2   3174.76   3328.59    147.92 o
      1360    2   5 -12   6   1017.00   1080.20     72.92 o
      1360    1   5   6   2   1017.00   1080.20     72.92 o
      1361    2   6 -13   6    505.05    482.34     36.23 o
      1361    1   6   6   2    505.05    482.34     36.23 o
      1362    2   7 -14   6    500.33    461.17     34.58 o
      1362    1   7   6   2    500.33    461.17     34.58 o
      1363    2   8 -15   6    143.31    120.09      9.87 o
      1363    1   8   6   2    143.31    120.09      9.87 o
      1364    2   9 -16   6    182.60    159.15     15.92 o
      1364    1   9   6   2    182.60    159.15     15.92 o
      1365    2  10 -17   6     95.99     77.72     11.33 o
      1365    1  10   6   2     95.99     77.72     11.33 o
      1366    1 -14   7   2      8.71     12.73      7.23 <
      1367    1 -13   7   2   4164.12   4187.40    188.07 o
      1368    1 -12   7   2     29.98     27.40      7.74 o
      1369    1 -11   7   2  10335.70  10914.80    481.91 o
      1370    1 -10   7   2    181.26    178.53     13.23 o
      1371    1  -9   7   2    101.06    125.14     14.03 o
      1372    1  -8   7   2     69.98     54.06     10.05 o
      1373    1  -7   7   2    820.81    801.82     40.91 o
      1374    1  -6   7   2    141.23    146.27     12.49 o
      1375    1  -5   7   2   2994.34   3021.95    136.66 o
      1376    1  -4   7   2    116.65    106.02     11.10 o
      1377    1  -3   7   2   1320.24   1470.62     68.15 o
      1378    1  -2   7   2      7.26     16.09      9.69 <
      1379    1   0   7   2     35.80     44.26      6.53 o
      1380    1   1   7   2    786.40    873.66     41.49 o
      1381    1   2   7   2      4.94      5.15      5.74 <
      1382    1   3   7   2     16.42     13.04      8.30 <
      1383    1   4   7   2     93.00     91.70      8.42 o
      1384    1   5   7   2   6683.53   7153.85    316.85 o
      1385    1   6   7   2     13.88      8.22      5.04 <
      1386    1   7   7   2     67.28     67.39      7.92 o
      1387    1   8   7   2    117.82    124.12     10.17 o
      1388    1   9   7   2    213.39    223.76     15.41 o
      1389    2 -14   6   8     66.54     74.64     10.93 o
      1389    1 -14   8   2     66.54     74.64     10.93 o
      1390    2 -13   5   8     76.48     77.53      9.10 o
      1390    1 -13   8   2     76.48     77.53      9.10 o
      1391    2 -12   4   8    319.51    302.60     18.46 o
      1391    1 -12   8   2    319.51    302.60     18.46 o
      1392    2 -11   3   8   3254.07   3319.54    149.50 o
      1392    1 -11   8   2   3254.07   3319.54    149.50 o
      1393    2 -10   2   8     95.00    117.90     17.51 o
      1393    1 -10   8   2     95.00    117.90     17.51 o
      1394    2  -9   1   8   3686.37   3819.56    172.63 o
      1394    1  -9   8   2   3686.37   3819.56    172.63 o
      1395    2  -8   0   8 299253.00 342997.00  14990.00 o
      1395    1  -8   8   2 299253.00 342997.00  14990.00 o
      1396    2  -7  -1   8    498.73    542.34     29.17 o
      1396    1  -7   8   2    498.73    542.34     29.17 o
      1397    2  -6  -2   8    354.13    366.54     22.21 o
      1397    1  -6   8   2    354.13    366.54     22.21 o
      1398    2  -5  -3   8   6385.29   6606.94    414.30 o
      1398    1  -5   8   2   6385.29   6606.94    414.30 o
      1399    2  -4  -4   8    400.03    321.60     18.90 o
      1399    1  -4   8   2    400.03    321.60     18.90 o
      1400    2  -3  -5   8   6032.48   6742.67    298.64 o
      1400    1  -3   8   2   6032.48   6742.67    298.64 o
      1401    2  -2  -6   8   1592.49   1891.79     86.15 o
      1401    1  -2   8   2   1592.49   1891.79     86.15 o
      1402    2  -1  -7   8   1679.76   1903.30     87.70 o
      1402    1  -1   8   2   1679.76   1903.30     87.70 o
      1403    2   0  -8   8  13602.40  14414.60    629.02 o
      1403    1   0   8   2  13602.40  14414.60    629.02 o
      1404    2   2 -10   8   1520.77   1571.32     69.82 o
      1404    1   2   8   2   1520.77   1571.32     69.82 o
      1405    2   3 -11   8     53.63     67.16      7.53 o
      1405    1   3   8   2     53.63     67.16      7.53 o
      1406    2   4 -12   8    168.77    185.97     12.84 o
      1406    1   4   8   2    168.77    185.97     12.84 o
      1407    2   5 -13   8     14.84     19.54      5.87 o
      1407    1   5   8   2     14.84     19.54      5.87 o
      1408    2   6 -14   8   2777.59   2749.26    124.79 o
      1408    1   6   8   2   2777.59   2749.26    124.79 o
      1409    2   7 -15   8    325.14    307.48     18.23 o
      1409    1   7   8   2    325.14    307.48     18.23 o
      1410    2   8 -16   8   4538.60   3821.94    242.29 o
      1410    1   8   8   2   4538.60   3821.94    242.29 o
      1411    1 -13   9   2      1.63     14.70      6.31 <
      1412    1 -12   9   2      2.63      9.15      6.62 <
      1413    1 -11   9   2     51.79     43.11      8.35 o
      1414    1 -10   9   2    421.49    466.56     25.75 o
      1415    1  -9   9   2     44.29     53.63      8.55 o
      1416    1  -8   9   2    214.42    221.24     16.12 o
      1417    1  -7   9   2     72.74     59.81      9.65 o
      1418    1  -6   9   2     16.92     11.89      7.81 <
      1419    1  -5   9   2   5531.19   6067.52    269.59 o
      1420    1  -4   9   2     83.71     72.48     12.37 o
      1421    1  -3   9   2   1848.86   1904.71    123.72 o
      1422    1  -2   9   2     43.95     46.77      7.49 o
      1423    1  -1   9   2    113.97    122.80     13.07 o
      1424    1   0   9   2      1.90      4.40      6.04 <
      1425    1   1   9   2    507.88    555.85     28.68 o
      1426    1   2   9   2    463.49    458.94     24.43 o
      1427    1   3   9   2    191.88    205.98     13.61 o
      1428    1   4   9   2    615.58    638.89     46.80 o
      1429    1   5   9   2   1212.75   1233.10     58.94 o
      1430    1   6   9   2      0.16     -0.78      5.35 <
      1431    1   7   9   2      5.90      2.73      5.95 <
      1432    2 -13   4  10      6.78      9.15      6.45 <
      1432    1 -13  10   2      6.78      9.15      6.45 <
      1433    2 -12   3  10    322.24    341.04     29.96 o
      1433    1 -12  10   2    322.24    341.04     29.96 o
      1434    2 -11   2  10    269.68    248.26     16.60 o
      1434    1 -11  10   2    269.68    248.26     16.60 o
      1435    2 -10   1  10     79.77     88.70      9.57 o
      1435    1 -10  10   2     79.77     88.70      9.57 o
      1436    1  -9  10   2      0.47     -0.88     10.45 <
      1437    2  -8  -1  10     56.20     69.15     10.19 o
      1437    1  -8  10   2     56.20     69.15     10.19 o
      1438    2  -7  -2  10    677.22    712.10     36.71 o
      1438    1  -7  10   2    677.22    712.10     36.71 o
      1439    2  -6  -3  10     54.16     49.64     13.83 o
      1439    1  -6  10   2     54.16     49.64     13.83 o
      1440    2  -5  -4  10     10.11      3.01      6.87 <
      1440    1  -5  10   2     10.11      3.01      6.87 <
      1441    2  -4  -5  10   1344.18   1598.05     74.77 o
      1441    1  -4  10   2   1344.18   1598.05     74.77 o
      1442    2  -3  -6  10    445.04    539.63     28.38 o
      1442    1  -3  10   2    445.04    539.63     28.38 o
      1443    2  -2  -7  10   6715.78   7729.42    338.39 o
      1443    1  -2  10   2   6715.78   7729.42    338.39 o
      1444    2  -1  -8  10   5740.21   6574.40    291.43 o
      1444    1  -1  10   2   5740.21   6574.40    291.43 o
      1445    2   0  -9  10   3580.01   4096.63    181.93 o
      1445    1   0  10   2   3580.01   4096.63    181.93 o
      1446    2   1 -10  10    625.37    704.46     35.25 o
      1446    1   1  10   2    625.37    704.46     35.25 o
      1447    2   2 -11  10  13672.20  14860.40    641.32 o
      1447    1   2  10   2  13672.20  14860.40    641.32 o
      1448    2   3 -12  10   1395.15   1544.02     70.96 o
      1448    1   3  10   2   1395.15   1544.02     70.96 o
      1449    2   4 -13  10     36.54     20.90      6.38 o
      1449    1   4  10   2     36.54     20.90      6.38 o
      1450    2   5 -14  10    217.06    203.68     14.63 o
      1450    1   5  10   2    217.06    203.68     14.63 o
      1451    1 -13  11   2    152.34    191.45     18.06 o
      1452    1 -12  11   2    176.15    174.73     13.15 o
      1453    1 -11  11   2     12.33     15.94      7.13 <
      1454    1 -10  11   2    160.41    184.80     13.90 o
      1455    1  -9  11   2     49.53     53.51     13.21 o
      1456    1  -8  11   2    103.62    115.07     11.52 o
      1457    1  -7  11   2   3121.70   3485.26    223.03 o
      1458    1  -6  11   2    222.31    257.23     17.26 o
      1459    1  -5  11   2    187.65    219.15     15.29 o
      1460    1  -4  11   2     24.81     29.70      7.39 o
      1461    1  -3  11   2    718.65    812.15     40.16 o
      1462    1  -2  11   2    329.04    323.70     18.93 o
      1463    1  -1  11   2      0.62      7.86      5.88 <
      1464    1   0  11   2      4.16      6.97      5.69 <
      1465    1   1  11   2    208.95    217.11     14.64 o
      1466    1   2  11   2     50.30     39.22      7.63 o
      1467    1   3  11   2     23.64     16.95      6.49 <
      1468    1   4  11   2      0.96     -2.93      6.42 <
      1469    2 -12   2  12   2033.61   2031.67     93.19 o
      1469    1 -12  12   2   2033.61   2031.67     93.19 o
      1470    2 -11   1  12   2478.33   2184.60    143.30 o
      1470    1 -11  12   2   2478.33   2184.60    143.30 o
      1471    2 -10   0  12  17111.10  15082.80    664.85 o
      1471    1 -10  12   2  17111.10  15082.80    664.85 o
      1472    2  -9  -1  12      4.26     14.03      6.87 <
      1472    1  -9  12   2      4.26     14.03      6.87 <
      1473    2  -8  -2  12   2915.06   2813.37    182.13 o
      1473    1  -8  12   2   2915.06   2813.37    182.13 o
      1474    2  -7  -3  12   2448.16   2297.67    104.69 o
      1474    1  -7  12   2   2448.16   2297.67    104.69 o
      1475    2  -6  -4  12   2804.10   3137.68    201.76 o
      1475    1  -6  12   2   2804.10   3137.68    201.76 o
      1476    2  -5  -5  12   1605.84   1691.84     79.17 o
      1476    1  -5  12   2   1605.84   1691.84     79.17 o
      1477    2  -4  -6  12    670.69    745.21     37.46 o
      1477    1  -4  12   2    670.69    745.21     37.46 o
      1478    2  -3  -7  12     20.95     24.00      7.14 o
      1478    1  -3  12   2     20.95     24.00      7.14 o
      1479    2  -2  -8  12   8936.03   9538.77    420.08 o
      1479    1  -2  12   2   8936.03   9538.77    420.08 o
      1480    2  -1  -9  12      8.63     13.64      6.28 <
      1480    1  -1  12   2      8.63     13.64      6.28 <
      1481    2   0 -10  12     95.03     58.64      7.93 o
      1481    1   0  12   2     95.03     58.64      7.93 o
      1482    2   1 -11  12     38.69     38.45      7.08 o
      1482    1   1  12   2     38.69     38.45      7.08 o
      1483    2   2 -12  12    191.53    225.30     20.18 o
      1483    1   2  12   2    191.53    225.30     20.18 o
      1484    1 -12  13   2     60.51     71.02     10.66 o
      1485    1 -11  13   2    345.30    343.91     20.52 o
      1486    1 -10  13   2     58.66     54.06      8.31 o
      1487    1  -9  13   2      2.05      3.54      5.98 <
      1488    1  -8  13   2    128.38    148.63     13.62 o
      1489    1  -7  13   2    548.18    508.68     40.07 o
      1490    1  -6  13   2      0.15     -2.17      6.86 <
      1491    1  -5  13   2   2174.23   2862.30    184.87 o
      1492    1  -4  13   2     35.01     51.56      8.11 o
      1493    1  -3  13   2     71.29     83.73      9.34 o
      1494    1  -2  13   2     62.46     61.37      8.53 o
      1495    1  -1  13   2   1692.81   1775.05     82.86 o
      1496    1   0  13   2     29.71     25.21      7.12 o
      1497    1 -11  14   2      2.12      4.19      6.56 <
      1498    2 -10  -1  14   5679.04   5451.51    243.29 o
      1498    1 -10  14   2   5679.04   5451.51    243.29 o
      1499    2  -9  -2  14      0.58     -0.12      5.86 <
      1499    1  -9  14   2      0.58     -0.12      5.86 <
      1500    2  -8  -3  14    109.77     86.85     14.57 o
      1500    1  -8  14   2    109.77     86.85     14.57 o
      1501    2  -7  -4  14     74.80     61.35      9.24 o
      1501    1  -7  14   2     74.80     61.35      9.24 o
      1502    2  -6  -5  14   1558.46   1755.07    116.26 o
      1502    1  -6  14   2   1558.46   1755.07    116.26 o
      1503    2  -5  -6  14    850.11    875.42     43.47 o
      1503    1  -5  14   2    850.11    875.42     43.47 o
      1504    2  -4  -7  14   1540.50   1389.38     92.49 o
      1504    1  -4  14   2   1540.50   1389.38     92.49 o
      1505    2   4  -3 -14    115.88     81.72      5.30 o
      1505    1   4 -14   3    115.88     81.72      5.30 o
      1506    2   5  -4 -14   1298.94   1134.01     52.77 o
      1506    1   5 -14   3   1298.94   1134.01     52.77 o
      1507    2   6  -5 -14   1670.75   1548.98     72.51 o
      1507    1   6 -14   3   1670.75   1548.98     72.51 o
      1508    2   7  -6 -14   1494.21   1353.06     64.78 o
      1508    1   7 -14   3   1494.21   1353.06     64.78 o
      1509    2   8  -7 -14    272.50    267.25     25.00 o
      1509    1   8 -14   3    272.50    267.25     25.00 o
      1510    2   9  -8 -14   2044.30   1924.41     88.66 o
      1510    1   9 -14   3   2044.30   1924.41     88.66 o
      1511    1   3 -13   3    803.54    650.42     29.82 o
      1512    1   4 -13   3     21.93     25.46      4.12 o
      1513    1   5 -13   3   1497.76   1826.73     83.70 o
      1514    1   6 -13   3     76.17     89.60      8.82 o
      1515    1   7 -13   3   1429.33   1587.09     74.38 o
      1516    1   8 -13   3    141.04    163.03     12.78 o
      1517    1   9 -13   3    507.94    556.74     30.14 o
      1518    1  10 -13   3    196.24    206.28     18.27 o
      1519    1  11 -13   3     48.02     48.40      7.98 o
      1520    2   2  -2 -12    181.18    136.71      6.96 o
      1520    1   2 -12   3    181.18    136.71      6.96 o
      1521    2   3  -3 -12   3951.36   3519.43    155.97 o
      1521    1   3 -12   3   3951.36   3519.43    155.97 o
      1522    2   4  -4 -12   1569.61   1523.48     97.92 o
      1522    1   4 -12   3   1569.61   1523.48     97.92 o
      1523    2   5  -5 -12   1490.99   1549.06    102.01 o
      1523    1   5 -12   3   1490.99   1549.06    102.01 o
      1524    2   6  -6 -12    180.01    187.70     12.98 o
      1524    1   6 -12   3    180.01    187.70     12.98 o
      1525    2   7  -7 -12   1011.30    997.16     47.80 o
      1525    1   7 -12   3   1011.30    997.16     47.80 o
      1526    2   8  -8 -12    452.44    459.92     25.08 o
      1526    1   8 -12   3    452.44    459.92     25.08 o
      1527    2   9  -9 -12     63.15     61.11      8.56 o
      1527    1   9 -12   3     63.15     61.11      8.56 o
      1528    2  10 -10 -12    289.26    266.47     16.98 o
      1528    1  10 -12   3    289.26    266.47     16.98 o
      1529    2  11 -11 -12    855.92    950.29     67.45 o
      1529    1  11 -12   3    855.92    950.29     67.45 o
      1530    2  12 -12 -12    728.97    756.43     52.87 o
      1530    1  12 -12   3    728.97    756.43     52.87 o
      1531    1   2 -11   3    353.61    324.83     15.78 o
      1532    1   3 -11   3    468.89    525.48     25.62 o
      1533    1   4 -11   3    320.22    403.85     28.82 o
      1534    1   5 -11   3     86.54    101.22      8.86 o
      1535    1   6 -11   3    125.82    122.29     10.82 o
      1536    1   7 -11   3     55.49     74.18      8.89 o
      1537    1   8 -11   3    164.23    209.13     18.87 o
      1538    1   9 -11   3    756.11    821.00     59.41 o
      1539    1  10 -11   3    133.57    140.75     11.69 o
      1540    1  11 -11   3     14.02     19.84      6.89 <
      1541    1  12 -11   3      7.87     10.92      6.39 <
      1542    2  -5   4 -10    240.28    179.07     16.99 o
      1542    1  -5 -10   3    240.28    179.07     16.99 o
      1543    2  -4   3 -10    187.89    131.26      8.89 o
      1543    1  -4 -10   3    187.89    131.26      8.89 o
      1544    2  -3   2 -10    499.76    266.14     13.42 o
      1544    1  -3 -10   3    499.76    266.14     13.42 o
      1545    2   1  -2 -10     21.70     16.70      2.11 o
      1545    1   1 -10   3     21.70     16.70      2.11 o
      1546    2   2  -3 -10      9.45      8.38      2.66 o
      1546    1   2 -10   3      9.45      8.38      2.66 o
      1547    2   3  -4 -10     42.07     19.74      4.34 o
      1547    1   3 -10   3     42.07     19.74      4.34 o
      1548    2   4  -5 -10   1384.21   1484.16     95.50 o
      1548    1   4 -10   3   1384.21   1484.16     95.50 o
      1549    2   5  -6 -10   1065.07   1128.66     53.20 o
      1549    1   5 -10   3   1065.07   1128.66     53.20 o
      1550    2   6  -7 -10   3500.43   3895.20    172.95 o
      1550    1   6 -10   3   3500.43   3895.20    172.95 o
      1551    2   7  -8 -10   8892.99   9851.05    431.21 o
      1551    1   7 -10   3   8892.99   9851.05    431.21 o
      1552    2   8  -9 -10  51897.70  49079.90   3037.28 o
      1552    1   8 -10   3  51897.70  49079.90   3037.28 o
      1553    2   9 -10 -10     43.40     49.85     12.86 o
      1553    1   9 -10   3     43.40     49.85     12.86 o
      1554    2  10 -11 -10    502.37    521.26     27.86 o
      1554    1  10 -10   3    502.37    521.26     27.86 o
      1555    2  11 -12 -10   1589.47   1652.44     77.04 o
      1555    1  11 -10   3   1589.47   1652.44     77.04 o
      1556    2  12 -13 -10     23.11     12.51      6.65 <
      1556    1  12 -10   3     23.11     12.51      6.65 <
      1557    1  -6  -9   3    123.09    146.22     16.59 o
      1558    1  -5  -9   3   1848.65   1705.31     77.68 o
      1559    1  -4  -9   3     50.29     50.91      5.92 o
      1560    1  -3  -9   3     18.31     10.97      3.71 <
      1561    1  -2  -9   3     33.84     27.34      3.36 o
      1562    1  -1  -9   3    297.02    231.11     15.52 o
      1563    1   0  -9   3     16.29     14.25      2.30 o
      1564    1   1  -9   3    811.50    603.05     39.17 o
      1565    1   2  -9   3     46.62     41.69      4.41 o
      1566    1   3  -9   3   4401.98   4228.58    185.95 o
      1567    1   4  -9   3     35.69     32.11      6.43 o
      1568    1   5  -9   3   5570.08   6705.98    298.19 o
      1569    1   6  -9   3     38.99     39.70      7.38 o
      1570    1   7  -9   3    539.40    596.86     44.87 o
      1571    1   8  -9   3    242.29    227.57     22.59 o
      1572    1   9  -9   3     20.23     15.29     10.61 <
      1573    1  10  -9   3    500.04    510.73     27.18 o
      1574    1  11  -9   3    971.99   1009.03     68.57 o
      1575    1  12  -9   3      0.90      1.49      5.99 <
      1576    2  -7   5  -8     70.92     58.02      7.97 o
      1576    1  -7  -8   3     70.92     58.02      7.97 o
      1577    2  -6   4  -8   2955.55   3108.25    198.19 o
      1577    1  -6  -8   3   2955.55   3108.25    198.19 o
      1578    2  -5   3  -8      8.75      3.90      5.04 <
      1578    1  -5  -8   3      8.75      3.90      5.04 <
      1579    2  -4   2  -8   3453.80   3860.08    171.61 o
      1579    1  -4  -8   3   3453.80   3860.08    171.61 o
      1580    2  -3   1  -8   2811.83   2757.39    111.36 o
      1580    1  -3  -8   3   2811.83   2757.39    111.36 o
      1581    2  -2   0  -8  96356.30  71617.60   3140.38 o
      1581    1  -2  -8   3  96356.30  71617.60   3140.38 o
      1582    2  -1  -1  -8   2404.14   1898.36    118.49 o
      1582    1  -1  -8   3   2404.14   1898.36    118.49 o
      1583    2   0  -2  -8   1881.64   1514.33     94.58 o
      1583    1   0  -8   3   1881.64   1514.33     94.58 o
      1584    2   1  -3  -8   7640.35   6347.42    393.90 o
      1584    1   1  -8   3   7640.35   6347.42    393.90 o
      1585    2   3  -5  -8   5564.73   5857.43    258.34 o
      1585    1   3  -8   3   5564.73   5857.43    258.34 o
      1586    2   4  -6  -8      3.79      2.37      5.03 <
      1586    1   4  -8   3      3.79      2.37      5.03 <
      1587    2   5  -7  -8     82.70     69.43      7.93 o
      1587    1   5  -8   3     82.70     69.43      7.93 o
      1588    2   6  -8  -8  24144.60  24982.70   1089.40 o
      1588    1   6  -8   3  24144.60  24982.70   1089.40 o
      1589    2   7  -9  -8    240.22    230.61     15.25 o
      1589    1   7  -8   3    240.22    230.61     15.25 o
      1590    2   8 -10  -8  19676.80  21787.20    951.05 o
      1590    1   8  -8   3  19676.80  21787.20    951.05 o
      1591    2   9 -11  -8    180.08    197.78     14.05 o
      1591    1   9  -8   3    180.08    197.78     14.05 o
      1592    2  10 -12  -8     86.47     89.47      9.17 o
      1592    1  10  -8   3     86.47     89.47      9.17 o
      1593    2  11 -13  -8    306.84    280.76     23.60 o
      1593    1  11  -8   3    306.84    280.76     23.60 o
      1594    2  12 -14  -8      3.19      4.34      5.79 <
      1594    1  12  -8   3      3.19      4.34      5.79 <
      1595    2  13 -15  -8    610.09    510.26     37.36 o
      1595    1  13  -8   3    610.09    510.26     37.36 o
      1596    1  -9  -7   3      8.37     10.66      9.68 <
      1597    1  -8  -7   3     99.48     97.85      9.80 o
      1598    1  -7  -7   3     32.25     28.82      6.48 o
      1599    1  -6  -7   3    507.72    562.50     41.00 o
      1600    1  -5  -7   3   1946.16   2131.69     95.64 o
      1601    1  -4  -7   3    142.85    161.58     10.84 o
      1602    1  -3  -7   3    517.06    608.98     28.60 o
      1603    1  -2  -7   3      7.49      8.83      2.79 o
      1604    1   0  -7   3     30.00     20.74      2.90 o
      1605    1   1  -7   3    153.39    134.10     10.56 o
      1606    1   2  -7   3    397.32    426.63     20.85 o
      1607    1   3  -7   3     40.33     48.53      6.14 o
      1608    1   4  -7   3      0.26      2.32      5.18 <
      1609    1   5  -7   3    106.69    102.54      9.43 o
      1610    1   6  -7   3      0.85     -1.54      6.12 <
      1611    1   7  -7   3    689.73    764.85     38.36 o
      1612    1   8  -7   3    484.07    523.34     27.62 o
      1613    1   9  -7   3    536.90    529.81     27.72 o
      1614    1  10  -7   3      4.57      4.19      6.06 <
      1615    1  11  -7   3  10524.70  10996.30    685.23 o
      1616    1  12  -7   3    703.65    769.22     39.34 o
      1617    1  13  -7   3    480.69    514.44     37.52 o
      1618    2 -10   7  -6   2576.86   2475.99    113.21 o
      1618    1 -10  -6   3   2576.86   2475.99    113.21 o
      1619    2  -9   6  -6   3530.63   3518.68    158.77 o
      1619    1  -9  -6   3   3530.63   3518.68    158.77 o
      1620    2  -8   5  -6      8.23      0.28      5.51 <
      1620    1  -8  -6   3      8.23      0.28      5.51 <
      1621    2  -7   4  -6    275.74    330.75     19.00 o
      1621    1  -7  -6   3    275.74    330.75     19.00 o
      1622    2  -6   3  -6     52.56     60.85     11.33 o
      1622    1  -6  -6   3     52.56     60.85     11.33 o
      1623    2  -5   2  -6    107.72    101.62      8.79 o
      1623    1  -5  -6   3    107.72    101.62      8.79 o
      1624    2  -4   1  -6   1765.91   2060.14     92.46 o
      1624    1  -4  -6   3   1765.91   2060.14     92.46 o
      1625    1  -3  -6   3     11.23      8.71      3.16 <
      1626    2  -2  -1  -6     42.27     28.62      3.25 o
      1626    1  -2  -6   3     42.27     28.62      3.25 o
      1627    2  -1  -2  -6     15.94      7.41      1.69 o
      1627    1  -1  -6   3     15.94      7.41      1.69 o
      1628    2   0  -3  -6   4019.67   1664.24    103.79 o
      1628    1   0  -6   3   4019.67   1664.24    103.79 o
      1629    2   1  -4  -6   3531.14   3084.23    136.65 o
      1629    1   1  -6   3   3531.14   3084.23    136.65 o
      1630    2   2  -5  -6   3084.25   2343.49    111.34 o
      1630    1   2  -6   3   3084.25   2343.49    111.34 o
      1631    2   3  -6  -6    234.90    216.68     12.52 o
      1631    1   3  -6   3    234.90    216.68     12.52 o
      1632    2   4  -7  -6      6.38     -0.05      5.22 <
      1632    1   4  -6   3      6.38     -0.05      5.22 <
      1633    2   5  -8  -6  22612.70  23246.10   1023.63 o
      1633    1   5  -6   3  22612.70  23246.10   1023.63 o
      1634    2   6  -9  -6  31591.90  28508.90   1767.96 o
      1634    1   6  -6   3  31591.90  28508.90   1767.96 o
      1635    2   7 -10  -6   1662.38   1778.94     81.82 o
      1635    1   7  -6   3   1662.38   1778.94     81.82 o
      1636    2   8 -11  -6    621.03    617.63     31.47 o
      1636    1   8  -6   3    621.03    617.63     31.47 o
      1637    2   9 -12  -6    327.95    345.09     19.92 o
      1637    1   9  -6   3    327.95    345.09     19.92 o
      1638    2  10 -13  -6    168.48    167.73     12.55 o
      1638    1  10  -6   3    168.48    167.73     12.55 o
      1639    2  11 -14  -6    384.66    375.33     21.48 o
      1639    1  11  -6   3    384.66    375.33     21.48 o
      1640    2  12 -15  -6   1663.24   1506.24     69.64 o
      1640    1  12  -6   3   1663.24   1506.24     69.64 o
      1641    2  13 -16  -6     13.18      7.61      5.96 <
      1641    1  13  -6   3     13.18      7.61      5.96 <
      1642    1 -11  -5   3      0.08      0.48      6.09 <
      1643    1 -10  -5   3     69.39     69.66      8.50 o
      1644    1  -9  -5   3   2787.79   2753.05    125.15 o
      1645    1  -8  -5   3    154.01    172.72     12.39 o
      1646    1  -7  -5   3   9589.07   9440.29    417.05 o
      1647    1  -6  -5   3      6.94      3.79      5.29 <
      1648    1  -5  -5   3     11.08     10.00      5.67 <
      1649    1  -4  -5   3     10.12     10.49      4.98 <
      1650    1  -3  -5   3     90.74     87.64      5.18 o
      1651    1  -2  -5   3     17.23     11.30      2.33 o
      1652    1   1  -5   3    121.97    120.59      6.87 o
      1653    1   2  -5   3    114.81     80.23      6.55 o
      1654    1   3  -5   3   1017.24   1144.49     52.95 o
      1655    1   4  -5   3      0.62      2.04      4.73 <
      1656    1   5  -5   3   5782.24   5818.82    258.33 o
      1657    1   6  -5   3    212.01    220.56     21.55 o
      1658    1   7  -5   3    108.33    114.05     10.13 o
      1659    1   8  -5   3     62.45     51.42      7.68 o
      1660    1   9  -5   3   8753.80   9411.49    417.08 o
      1661    1  10  -5   3      2.53      7.40      6.07 <
      1662    1  11  -5   3    653.37    641.85     45.41 o
      1663    1  12  -5   3     73.76     67.30      8.58 o
      1664    1  13  -5   3      7.25      4.52      6.45 <
      1665    2 -12   8  -4   4961.63   4443.74    198.93 o
      1665    1 -12  -4   3   4961.63   4443.74    198.93 o
      1666    2 -11   7  -4     23.23     14.14      7.36 <
      1666    1 -11  -4   3     23.23     14.14      7.36 <
      1667    2 -10   6  -4    117.56    122.46     10.88 o
      1667    1 -10  -4   3    117.56    122.46     10.88 o
      1668    2  -9   5  -4    351.26    395.38     30.54 o
      1668    1  -9  -4   3    351.26    395.38     30.54 o
      1669    2  -8   4  -4   1016.11   1004.56     48.32 o
      1669    1  -8  -4   3   1016.11   1004.56     48.32 o
      1670    2  -7   3  -4    409.90    433.71     23.18 o
      1670    1  -7  -4   3    409.90    433.71     23.18 o
      1671    2  -6   2  -4    199.80    228.26     14.00 o
      1671    1  -6  -4   3    199.80    228.26     14.00 o
      1672    2  -5   1  -4  19915.20  22562.60   1397.44 o
      1672    1  -5  -4   3  19915.20  22562.60   1397.44 o
      1673    2  -4   0  -4 609244.00 595039.00  26011.80 o
      1673    1  -4  -4   3 609244.00 595039.00  26011.80 o
      1674    2  -3  -1  -4   2682.56   2287.25    143.51 o
      1674    1  -3  -4   3   2682.56   2287.25    143.51 o
      1675    2  -2  -2  -4  10117.10  10150.40    443.92 o
      1675    1  -2  -4   3  10117.10  10150.40    443.92 o
      1676    2   1  -5  -4    155.53    125.59      7.09 o
      1676    1   1  -4   3    155.53    125.59      7.09 o
      1677    2   2  -6  -4    143.25    171.21      9.67 o
      1677    1   2  -4   3    143.25    171.21      9.67 o
      1678    2   3  -7  -4    270.43    258.24     14.82 o
      1678    1   3  -4   3    270.43    258.24     14.82 o
      1679    2   4  -8  -4  19387.20  20621.20   1277.10 o
      1679    1   4  -4   3  19387.20  20621.20   1277.10 o
      1680    2   5  -9  -4    399.39    406.03     21.51 o
      1680    1   5  -4   3    399.39    406.03     21.51 o
      1681    2   6 -10  -4   1644.99   1512.38     68.55 o
      1681    1   6  -4   3   1644.99   1512.38     68.55 o
      1682    2   7 -11  -4   1538.79   1650.82     76.14 o
      1682    1   7  -4   3   1538.79   1650.82     76.14 o
      1683    2   8 -12  -4    146.59    123.53     10.86 o
      1683    1   8  -4   3    146.59    123.53     10.86 o
      1684    2   9 -13  -4    931.34    918.39     44.67 o
      1684    1   9  -4   3    931.34    918.39     44.67 o
      1685    2  10 -14  -4    286.19    266.39     16.58 o
      1685    1  10  -4   3    286.19    266.39     16.58 o
      1686    2  11 -15  -4      3.19      5.72      6.14 <
      1686    1  11  -4   3      3.19      5.72      6.14 <
      1687    2  12 -16  -4   3140.68   3130.98    141.50 o
      1687    1  12  -4   3   3140.68   3130.98    141.50 o
      1688    1 -13  -3   3    968.20    980.18     67.14 o
      1689    1 -12  -3   3     13.70     12.50      9.83 <
      1690    1 -11  -3   3      3.65      7.62      6.14 <
      1691    1 -10  -3   3      2.12      3.15     10.01 <
      1692    1  -9  -3   3     69.15     83.93     11.43 o
      1693    1  -8  -3   3    153.15    168.28     12.02 o
      1694    1  -7  -3   3    318.13    349.74     19.54 o
      1695    1  -6  -3   3      0.89     -0.43      4.97 <
      1696    1  -5  -3   3      1.36      1.51      4.98 <
      1697    1  -4  -3   3    175.66    156.48      9.76 o
      1698    1  -3  -3   3     12.28      6.92      3.35 <
      1699    1  -2  -3   3    170.87    177.16      9.13 o
      1700    1   1  -3   3  17364.90  21299.10    930.68 o
      1701    1   2  -3   3      0.87     -1.20      2.81 <
      1702    1   3  -3   3      4.38      6.70      3.40 <
      1703    1   4  -3   3     83.32     83.46      9.18 o
      1704    1   5  -3   3   1359.91   1529.69     69.71 o
      1705    1   6  -3   3   1583.90   1731.63     79.19 o
      1706    1   7  -3   3     13.05     16.16      6.64 <
      1707    1   8  -3   3      2.68     -0.40      6.05 <
      1708    1   9  -3   3   6691.16   7192.64    317.75 o
      1709    1  10  -3   3    401.71    389.53     21.84 o
      1710    1  11  -3   3     59.47     75.91     11.07 o
      1711    1  12  -3   3     82.69     73.77      8.90 o
      1712    2 -13   8  -2    529.45    533.46     39.03 o
      1712    1 -13  -2   3    529.45    533.46     39.03 o
      1713    2 -12   7  -2     68.67     69.86      8.76 o
      1713    1 -12  -2   3     68.67     69.86      8.76 o
      1714    2 -11   6  -2   4655.69   4916.65    219.92 o
      1714    1 -11  -2   3   4655.69   4916.65    219.92 o
      1715    2 -10   5  -2   6245.45   6508.90    287.06 o
      1715    1 -10  -2   3   6245.45   6508.90    287.06 o
      1716    2  -9   4  -2     10.18     13.29      6.15 <
      1716    1  -9  -2   3     10.18     13.29      6.15 <
      1717    2  -8   3  -2    144.70    132.36     10.74 o
      1717    1  -8  -2   3    144.70    132.36     10.74 o
      1718    2  -6   1  -2     16.89      4.54      5.08 <
      1718    1  -6  -2   3     16.89      4.54      5.08 <
      1719    1  -5  -2   3      3.53      2.07      4.68 <
      1720    2  -4  -1  -2    213.39    205.68     11.80 o
      1720    1  -4  -2   3    213.39    205.68     11.80 o
      1721    2  -3  -2  -2     97.25     92.02      6.43 o
      1721    1  -3  -2   3     97.25     92.02      6.43 o
      1722    2  -2  -3  -2   4861.66   4924.48    217.93 o
      1722    1  -2  -2   3   4861.66   4924.48    217.93 o
      1723    2   0  -5  -2     65.32     58.61      4.79 o
      1723    1   0  -2   3     65.32     58.61      4.79 o
      1724    2   1  -6  -2    662.95    767.52     34.61 o
      1724    1   1  -2   3    662.95    767.52     34.61 o
      1725    2   2  -7  -2  15094.60  15749.70    688.46 o
      1725    1   2  -2   3  15094.60  15749.70    688.46 o
      1726    2   3  -8  -2  29783.70  26691.80   1170.94 o
      1726    1   3  -2   3  29783.70  26691.80   1170.94 o
      1727    2   4  -9  -2   5529.77   5621.05    350.68 o
      1727    1   4  -2   3   5529.77   5621.05    350.68 o
      1728    2   5 -10  -2   4706.85   4942.85    218.44 o
      1728    1   5  -2   3   4706.85   4942.85    218.44 o
      1729    2   6 -11  -2  16900.20  15251.30    666.26 o
      1729    1   6  -2   3  16900.20  15251.30    666.26 o
      1730    2   7 -12  -2     42.77     34.61      5.84 o
      1730    1   7  -2   3     42.77     34.61      5.84 o
      1731    2   8 -13  -2    260.77    246.91     21.14 o
      1731    1   8  -2   3    260.77    246.91     21.14 o
      1732    2   9 -14  -2      4.23     -2.32      5.88 <
      1732    1   9  -2   3      4.23     -2.32      5.88 <
      1733    2  10 -15  -2    203.33    250.68     16.37 o
      1733    1  10  -2   3    203.33    250.68     16.37 o
      1734    2  11 -16  -2      9.83      4.91      5.84 <
      1734    1  11  -2   3      9.83      4.91      5.84 <
      1735    2  12 -17  -2    787.76    752.26     37.46 o
      1735    1  12  -2   3    787.76    752.26     37.46 o
      1736    1 -13  -1   3     79.29     89.42      9.38 o
      1737    1 -12  -1   3      7.57      9.21      5.81 <
      1738    1 -11  -1   3      9.84      8.76      6.31 <
      1739    1 -10  -1   3    186.81    209.56     14.53 o
      1740    1  -9  -1   3    243.26    204.72     21.04 o
      1741    1  -8  -1   3    167.89    165.26     11.91 o
      1742    1  -7  -1   3    225.49    248.19     22.73 o
      1743    1  -6  -1   3     46.14     33.04      6.32 o
      1744    1  -5  -1   3    649.72    724.79     34.62 o
      1745    1  -4  -1   3      2.33      0.04      4.34 <
      1746    1  -3  -1   3   8204.81   9653.48    418.55 o
      1747    1  -2  -1   3      4.41     -4.68      4.55 <
      1748    1  -1  -1   3      4.99      0.13      3.93 <
      1749    1   0  -1   3      0.16     -0.27      2.47 <
      1750    1   1  -1   3    161.74    166.09      8.78 o
      1751    1   2  -1   3      9.78      4.49      3.64 <
      1752    1   3  -1   3   1541.35   1430.89     64.46 o
      1753    1   4  -1   3     41.17     34.95      4.87 o
      1754    1   5  -1   3      3.92      1.99      3.95 <
      1755    1   6  -1   3      5.76      6.11      4.40 <
      1756    1   7  -1   3     41.45     40.34      6.17 o
      1757    1   8  -1   3    210.26    214.11     19.59 o
      1758    1   9  -1   3   6575.96   6854.41    430.71 o
      1759    1  10  -1   3    206.15    199.81     14.17 o
      1760    1  11  -1   3      0.22      1.70      5.59 <
      1761    1  12  -1   3    167.97    145.76     11.54 o
      1762    2 -13   7   0     25.15     32.90      7.05 o
      1762    1 -13   0   3     25.15     32.90      7.05 o
      1763    2 -12   6   0    474.22    455.64     34.42 o
      1763    1 -12   0   3    474.22    455.64     34.42 o
      1764    2 -11   5   0      1.84      3.88      5.74 <
      1764    1 -11   0   3      1.84      3.88      5.74 <
      1765    2 -10   4   0    133.54    134.11     11.01 o
      1765    1 -10   0   3    133.54    134.11     11.01 o
      1766    2  -9   3   0     23.37     19.85      6.44 o
      1766    1  -9   0   3     23.37     19.85      6.44 o
      1767    2  -8   2   0   1156.16   1218.42     57.77 o
      1767    1  -8   0   3   1156.16   1218.42     57.77 o
      1768    2  -7   1   0   4156.43   4556.85    287.34 o
      1768    1  -7   0   3   4156.43   4556.85    287.34 o
      1769    2  -6   0   0 110468.00 123420.00   5393.42 o
      1769    1  -6   0   3 110468.00 123420.00   5393.42 o
      1770    2  -5  -1   0   4762.30   5269.48    233.49 o
      1770    1  -5   0   3   4762.30   5269.48    233.49 o
      1771    2  -4  -2   0     66.32     43.95      6.90 o
      1771    1  -4   0   3     66.32     43.95      6.90 o
      1772    2  -3  -3   0  15073.00  16153.50    708.38 o
      1772    1  -3   0   3  15073.00  16153.50    708.38 o
      1773    2  -2  -4   0     25.57     19.35      5.41 o
      1773    1  -2   0   3     25.57     19.35      5.41 o
      1774    2  -1  -5   0    976.82   1111.35     49.95 o
      1774    1  -1   0   3    976.82   1111.35     49.95 o
      1775    2   0  -6   0   4391.56   2958.98    126.58 o
      1775    1   0   0   3   4391.56   2958.98    126.58 o
      1776    2   1  -7   0    149.74    127.19      7.83 o
      1776    1   1   0   3    149.74    127.19      7.83 o
      1777    2   2  -8   0 116499.00 108315.00   4732.76 o
      1777    1   2   0   3 116499.00 108315.00   4732.76 o
      1778    2   3  -9   0   3434.28   3297.50    146.29 o
      1778    1   3   0   3   3434.28   3297.50    146.29 o
      1779    2   4 -10   0   5975.98   5163.74    229.38 o
      1779    1   4   0   3   5975.98   5163.74    229.38 o
      1780    2   5 -11   0   1789.90   1724.30    110.66 o
      1780    1   5   0   3   1789.90   1724.30    110.66 o
      1781    2   6 -12   0    173.63    156.07     10.84 o
      1781    1   6   0   3    173.63    156.07     10.84 o
      1782    2   7 -13   0   3970.69   3822.30    169.94 o
      1782    1   7   0   3   3970.69   3822.30    169.94 o
      1783    2   8 -14   0    233.40    196.14     12.67 o
      1783    1   8   0   3    233.40    196.14     12.67 o
      1784    2   9 -15   0   2205.13   2040.74     93.04 o
      1784    1   9   0   3   2205.13   2040.74     93.04 o
      1785    2  10 -16   0     60.78     71.51      9.02 o
      1785    1  10   0   3     60.78     71.51      9.02 o
      1786    2  11 -17   0  10450.70  11832.20    738.83 o
      1786    1  11   0   3  10450.70  11832.20    738.83 o
      1787    2  12 -18   0   3492.91   3377.75    214.77 o
      1787    1  12   0   3   3492.91   3377.75    214.77 o
      1788    1 -14   1   3    127.47    122.85     13.70 o
      1789    1 -13   1   3   1719.51   1655.38     77.16 o
      1790    1 -12   1   3    157.48    167.71     12.76 o
      1791    1 -11   1   3   2893.50   2863.30    130.15 o
      1792    1 -10   1   3    222.85    228.58     14.94 o
      1793    1  -9   1   3    997.81    970.53     47.14 o
      1794    1  -8   1   3     82.25     78.12      9.01 o
      1795    1  -7   1   3    769.24    749.83     52.48 o
      1796    1  -6   1   3     89.77     86.99      8.52 o
      1797    1  -5   1   3     31.25     25.35     10.19 <
      1798    1  -4   1   3     45.70     37.90      6.53 o
      1799    1  -3   1   3  10926.20  12460.20    545.83 o
      1800    1  -2   1   3     89.19     83.10      7.73 o
      1801    1  -1   1   3   2868.06   2832.25    125.89 o
      1802    1   0   1   3      0.04      1.46      3.92 <
      1803    1   1   1   3     35.14     17.53      4.35 o
      1804    1   2   1   3      9.60      6.43      3.65 <
      1805    1   3   1   3   2421.89   2335.64    148.10 o
      1806    1   4   1   3    437.12    478.99     24.08 o
      1807    1   5   1   3   1515.48   1533.76     70.10 o
      1808    1   6   1   3     27.48     23.80      5.41 o
      1809    1   7   1   3  11814.20  11842.90    520.06 o
      1810    1   8   1   3     72.29     57.80      6.86 o
      1811    1   9   1   3     11.83     20.24      4.97 o
      1812    1  10   1   3    144.82    125.12     14.06 o
      1813    1  11   1   3    558.32    565.18     29.75 o
      1814    2 -14   7   2    694.97    701.62     49.49 o
      1814    1 -14   2   3    694.97    701.62     49.49 o
      1815    2 -12   5   2   1020.09   1015.21     48.72 o
      1815    1 -12   2   3   1020.09   1015.21     48.72 o
      1816    2 -11   4   2      8.77      9.10      6.05 <
      1816    1 -11   2   3      8.77      9.10      6.05 <
      1817    2 -10   3   2   1070.79   1184.38     56.44 o
      1817    1 -10   2   3   1070.79   1184.38     56.44 o
      1818    2  -9   2   2    207.81    207.48     14.26 o
      1818    1  -9   2   3    207.81    207.48     14.26 o
      1819    2  -8   1   2  44977.50  51890.50   2262.48 o
      1819    1  -8   2   3  44977.50  51890.50   2262.48 o
      1820    1  -7   2   3      3.83      3.15     10.64 <
      1821    2  -6  -1   2  25778.70  28209.30   1231.04 o
      1821    1  -6   2   3  25778.70  28209.30   1231.04 o
      1822    2  -5  -2   2     98.23     73.05     12.24 o
      1822    1  -5   2   3     98.23     73.05     12.24 o
      1823    2  -4  -3   2   2067.56   1906.52     86.20 o
      1823    1  -4   2   3   2067.56   1906.52     86.20 o
      1824    2  -3  -4   2   8512.22   9762.84    429.20 o
      1824    1  -3   2   3   8512.22   9762.84    429.20 o
      1825    2  -2  -5   2   4672.26   5491.66    242.19 o
      1825    1  -2   2   3   4672.26   5491.66    242.19 o
      1826    2  -1  -6   2    754.90    814.78     37.95 o
      1826    1  -1   2   3    754.90    814.78     37.95 o
      1827    2   0  -7   2     49.73     29.93      5.17 o
      1827    1   0   2   3     49.73     29.93      5.17 o
      1828    2   1  -8   2  36254.20  33050.90   1443.78 o
      1828    1   1   2   3  36254.20  33050.90   1443.78 o
      1829    2   2  -9   2 262729.00 234768.00  10283.00 o
      1829    1   2   2   3 262729.00 234768.00  10283.00 o
      1830    2   3 -10   2    510.09    470.57     23.56 o
      1830    1   3   2   3    510.09    470.57     23.56 o
      1831    2   4 -11   2    535.23    508.49     25.33 o
      1831    1   4   2   3    535.23    508.49     25.33 o
      1832    2   5 -12   2     31.17     26.62      5.26 o
      1832    1   5   2   3     31.17     26.62      5.26 o
      1833    2   6 -13   2    578.00    587.43     29.34 o
      1833    1   6   2   3    578.00    587.43     29.34 o
      1834    2   7 -14   2      1.92     12.89      6.84 <
      1834    1   7   2   3      1.92     12.89      6.84 <
      1835    2   8 -15   2     87.75     68.72      9.93 o
      1835    1   8   2   3     87.75     68.72      9.93 o
      1836    2   9 -16   2    861.43    762.10     52.91 o
      1836    1   9   2   3    861.43    762.10     52.91 o
      1837    2  10 -17   2   1334.29   1350.96     63.29 o
      1837    1  10   2   3   1334.29   1350.96     63.29 o
      1838    2  11 -18   2    172.68    197.90     13.63 o
      1838    1  11   2   3    172.68    197.90     13.63 o
      1839    1 -14   3   3     17.06      8.29      7.18 <
      1840    1 -13   3   3    166.35    140.25     17.57 o
      1841    1 -12   3   3     10.13      5.12      6.32 <
      1842    1 -11   3   3   1117.31   1090.43     52.73 o
      1843    1 -10   3   3     56.04     60.15      8.03 o
      1844    1  -9   3   3     43.19     50.81      8.32 o
      1845    1  -8   3   3    105.82     99.65     10.22 o
      1846    1  -7   3   3   3480.07   2459.45    113.33 o
      1847    1  -6   3   3    183.05    135.73     11.82 o
      1848    1  -5   3   3    275.92    279.34     23.65 o
      1849    1  -4   3   3    148.89    118.28     10.49 o
      1850    1  -3   3   3  47023.40  46141.10   2019.65 o
      1851    1  -2   3   3     74.37     40.80      6.98 o
      1852    1  -1   3   3   4719.42   4541.77    199.07 o
      1853    1   0   3   3      9.56      0.58      4.34 <
      1854    1   1   3   3   2096.51   1931.36     86.93 o
      1855    1   2   3   3     55.92     31.75      8.13 o
      1856    1   3   3   3    186.58    170.19     11.14 o
      1857    1   4   3   3    189.75    179.29     16.39 o
      1858    1   5   3   3    433.02    434.50     23.09 o
      1859    1   6   3   3    156.52    150.26     10.61 o
      1860    1   7   3   3   3188.43   3215.23    144.45 o
      1861    1   8   3   3     14.56     19.90      5.47 o
      1862    1   9   3   3     23.61     28.25      5.90 o
      1863    1  10   3   3     10.36      7.77      6.15 <
      1864    1  11   3   3    214.76    177.28     17.42 o
      1865    2 -14   6   4     56.02     37.31      8.81 o
      1865    1 -14   4   3     56.02     37.31      8.81 o
      1866    2 -13   5   4     71.28     82.03     14.09 o
      1866    1 -13   4   3     71.28     82.03     14.09 o
      1867    2 -12   4   4   1167.63   1150.87     55.29 o
      1867    1 -12   4   3   1167.63   1150.87     55.29 o
      1868    2 -11   3   4    178.01    157.70     12.37 o
      1868    1 -11   4   3    178.01    157.70     12.37 o
      1869    2 -10   2   4   2070.95   2190.78    100.27 o
      1869    1 -10   4   3   2070.95   2190.78    100.27 o
      1870    2  -9   1   4   3602.58   3736.92    167.04 o
      1870    1  -9   4   3   3602.58   3736.92    167.04 o
      1871    2  -8   0   4  13551.80  14681.50    645.43 o
      1871    1  -8   4   3  13551.80  14681.50    645.43 o
      1872    2  -7  -1   4   1738.88   1589.91     76.00 o
      1872    1  -7   4   3   1738.88   1589.91     76.00 o
      1873    2  -6  -2   4      5.54      2.41      7.00 <
      1873    1  -6   4   3      5.54      2.41      7.00 <
      1874    2  -5  -3   4   3448.32   3796.89    169.63 o
      1874    1  -5   4   3   3448.32   3796.89    169.63 o
      1875    2  -4  -4   4   2481.42   2359.61    151.38 o
      1875    1  -4   4   3   2481.42   2359.61    151.38 o
      1876    2  -3  -5   4   1429.36   1446.52     67.24 o
      1876    1  -3   4   3   1429.36   1446.52     67.24 o
      1877    2  -2  -6   4    155.24    126.85     10.82 o
      1877    1  -2   4   3    155.24    126.85     10.82 o
      1878    2  -1  -7   4    571.18    711.55     34.20 o
      1878    1  -1   4   3    571.18    711.55     34.20 o
      1879    2   0  -8   4   1144.14   1235.32     56.63 o
      1879    1   0   4   3   1144.14   1235.32     56.63 o
      1880    2   1  -9   4    582.70    616.73     42.43 o
      1880    1   1   4   3    582.70    616.73     42.43 o
      1881    2   2 -10   4  57948.20  60315.10   2637.60 o
      1881    1   2   4   3  57948.20  60315.10   2637.60 o
      1882    2   3 -11   4   1233.33   1228.33     57.06 o
      1882    1   3   4   3   1233.33   1228.33     57.06 o
      1883    2   4 -12   4    119.74    110.54      9.53 o
      1883    1   4   4   3    119.74    110.54      9.53 o
      1884    2   5 -13   4   2551.41   2461.74    111.05 o
      1884    1   5   4   3   2551.41   2461.74    111.05 o
      1885    2   6 -14   4     65.65     69.43      7.45 o
      1885    1   6   4   3     65.65     69.43      7.45 o
      1886    2   7 -15   4   5730.25   5743.52    254.83 o
      1886    1   7   4   3   5730.25   5743.52    254.83 o
      1887    2   8 -16   4    240.82    228.63     14.27 o
      1887    1   8   4   3    240.82    228.63     14.27 o
      1888    2   9 -17   4   2460.09   2317.26    104.45 o
      1888    1   9   4   3   2460.09   2317.26    104.45 o
      1889    2  10 -18   4   5049.64   5194.54    231.53 o
      1889    1  10   4   3   5049.64   5194.54    231.53 o
      1890    1 -14   5   3    236.41    269.32     22.84 o
      1891    1 -13   5   3    863.99    700.37     51.11 o
      1892    1 -12   5   3     55.64     42.77      7.68 o
      1893    1 -11   5   3    885.89    909.47     44.31 o
      1894    1 -10   5   3    380.23    364.96     21.05 o
      1895    1  -9   5   3      9.24     12.77      6.70 <
      1896    1  -8   5   3     16.73     14.11      9.53 <
      1897    1  -7   5   3     29.65     35.39      9.07 o
      1898    1  -6   5   3     10.73      9.83     11.13 <
      1899    1  -5   5   3  17433.60  19199.40    839.78 o
      1900    1  -4   5   3     32.25     18.88     10.34 <
      1901    1  -3   5   3   1943.40   2066.34    133.11 o
      1902    1  -2   5   3    485.16    375.30     21.01 o
      1903    1  -1   5   3    769.67    795.82     38.07 o
      1904    1   0   5   3    456.56    481.45     34.65 o
      1905    1   1   5   3    652.65    620.40     30.69 o
      1906    1   2   5   3    191.40    208.67     13.03 o
      1907    1   3   5   3    425.16    425.08     22.39 o
      1908    1   4   5   3    304.01    338.32     26.28 o
      1909    1   5   5   3     45.41     55.16      6.93 o
      1910    1   6   5   3    111.25    117.98      9.61 o
      1911    1   7   5   3   2801.11   2999.75    135.41 o
      1912    1   8   5   3    116.04    102.56      9.31 o
      1913    1   9   5   3     13.55     11.60      7.05 <
      1914    1  10   5   3    226.04    209.45     19.48 o
      1915    2 -14   5   6    400.26    382.52     29.72 o
      1915    1 -14   6   3    400.26    382.52     29.72 o
      1916    2 -13   4   6     19.22      8.08     10.59 <
      1916    1 -13   6   3     19.22      8.08     10.59 <
      1917    2 -12   3   6   2097.98   2057.75     94.94 o
      1917    1 -12   6   3   2097.98   2057.75     94.94 o
      1918    2 -11   2   6    539.75    539.79     28.87 o
      1918    1 -11   6   3    539.75    539.79     28.87 o
      1919    2 -10   1   6   7080.35   7489.38    331.13 o
      1919    1 -10   6   3   7080.35   7489.38    331.13 o
      1920    1  -9   6   3      2.17      3.61      6.35 <
      1921    2  -8  -1   6    408.82    412.02     24.67 o
      1921    1  -8   6   3    408.82    412.02     24.67 o
      1922    2  -7  -2   6     26.53     32.84      8.78 o
      1922    1  -7   6   3     26.53     32.84      8.78 o
      1923    2  -6  -3   6    206.38    175.33     20.35 o
      1923    1  -6   6   3    206.38    175.33     20.35 o
      1924    2  -5  -4   6   1472.67   1463.74     68.46 o
      1924    1  -5   6   3   1472.67   1463.74     68.46 o
      1925    2  -4  -5   6   2706.66   3095.78    139.36 o
      1925    1  -4   6   3   2706.66   3095.78    139.36 o
      1926    2  -3  -6   6    216.86    201.81     13.57 o
      1926    1  -3   6   3    216.86    201.81     13.57 o
      1927    2  -2  -7   6   4820.06   4323.29    273.40 o
      1927    1  -2   6   3   4820.06   4323.29    273.40 o
      1928    2  -1  -8   6  22809.00  25732.40   1119.57 o
      1928    1  -1   6   3  22809.00  25732.40   1119.57 o
      1929    2   0  -9   6   3606.53   3988.40    176.21 o
      1929    1   0   6   3   3606.53   3988.40    176.21 o
      1930    2   1 -10   6   1502.20   1584.71     72.28 o
      1930    1   1   6   3   1502.20   1584.71     72.28 o
      1931    2   2 -11   6   2262.06   2392.61    152.78 o
      1931    1   2   6   3   2262.06   2392.61    152.78 o
      1932    2   3 -12   6   3923.43   3929.49    173.07 o
      1932    1   3   6   3   3923.43   3929.49    173.07 o
      1933    2   4 -13   6     67.44     73.84      7.78 o
      1933    1   4   6   3     67.44     73.84      7.78 o
      1934    2   5 -14   6     27.76     19.46      5.62 o
      1934    1   5   6   3     27.76     19.46      5.62 o
      1935    2   6 -15   6    185.43    153.98     11.41 o
      1935    1   6   6   3    185.43    153.98     11.41 o
      1936    2   7 -16   6     92.27    102.75      9.09 o
      1936    1   7   6   3     92.27    102.75      9.09 o
      1937    2   8 -17   6   1520.34   1614.96     73.64 o
      1937    1   8   6   3   1520.34   1614.96     73.64 o
      1938    2   9 -18   6    163.93    169.53     11.75 o
      1938    1   9   6   3    163.93    169.53     11.75 o
      1939    1 -14   7   3      7.80     11.31      6.90 <
      1940    1 -13   7   3    285.36    295.83     18.35 o
      1941    1 -12   7   3    164.22    190.79     18.18 o
      1942    1 -11   7   3    106.23    111.69     10.49 o
      1943    1 -10   7   3     15.55     11.96      6.96 <
      1944    1  -9   7   3   3307.68   3568.06    228.86 o
      1945    1  -8   7   3    516.06    567.41     30.39 o
      1946    1  -7   7   3    722.72    803.26     40.33 o
      1947    1  -6   7   3    255.77    243.60     16.96 o
      1948    1  -5   7   3   6113.23   6318.75    397.13 o
      1949    1  -4   7   3    236.99    230.41     15.58 o
      1950    1  -3   7   3     20.19     24.02      7.33 o
      1951    1  -2   7   3     37.31     22.11      7.26 o
      1952    1  -1   7   3   2634.90   2647.33    168.42 o
      1953    1   0   7   3    220.49    222.28     13.91 o
      1954    1   1   7   3    528.68    569.32     40.29 o
      1955    1   2   7   3    173.59    189.06     12.75 o
      1956    1   3   7   3   1817.05   1848.05     84.75 o
      1957    1   4   7   3      1.98      0.99      5.04 <
      1958    1   5   7   3   7278.00   7526.29    333.41 o
      1959    1   6   7   3     38.16     33.08      6.62 o
      1960    1   7   7   3      5.53      2.70      5.07 <
      1961    1   8   7   3     67.81     77.99     11.07 o
      1962    2 -14   4   8     70.68     60.31      9.96 o
      1962    1 -14   8   3     70.68     60.31      9.96 o
      1963    2 -13   3   8    128.90    130.09     11.23 o
      1963    1 -13   8   3    128.90    130.09     11.23 o
      1964    2 -12   2   8    419.60    456.33     24.82 o
      1964    1 -12   8   3    419.60    456.33     24.82 o
      1965    2 -11   1   8   3807.71   3725.01    165.52 o
      1965    1 -11   8   3   3807.71   3725.01    165.52 o
      1966    2 -10   0   8    588.35    606.61     45.68 o
      1966    1 -10   8   3    588.35    606.61     45.68 o
      1967    2  -9  -1   8   3644.32   3957.11    179.05 o
      1967    1  -9   8   3   3644.32   3957.11    179.05 o
      1968    2  -8  -2   8   4935.39   5320.50    237.52 o
      1968    1  -8   8   3   4935.39   5320.50    237.52 o
      1969    2  -7  -3   8   1097.24   1125.98     54.60 o
      1969    1  -7   8   3   1097.24   1125.98     54.60 o
      1970    2  -6  -4   8    433.69    464.00     26.04 o
      1970    1  -6   8   3    433.69    464.00     26.04 o
      1971    2  -5  -5   8   3656.86   3734.79    167.46 o
      1971    1  -5   8   3   3656.86   3734.79    167.46 o
      1972    2  -4  -6   8      4.92      1.36      9.96 <
      1972    1  -4   8   3      4.92      1.36      9.96 <
      1973    2  -3  -7   8    243.68    194.35     21.11 o
      1973    1  -3   8   3    243.68    194.35     21.11 o
      1974    2  -2  -8   8   2136.50   2162.44    139.62 o
      1974    1  -2   8   3   2136.50   2162.44    139.62 o
      1975    2  -1  -9   8     89.29     87.61     11.60 o
      1975    1  -1   8   3     89.29     87.61     11.60 o
      1976    2   0 -10   8  10047.30  10416.00    648.23 o
      1976    1   0   8   3  10047.30  10416.00    648.23 o
      1977    2   1 -11   8    114.45    116.64      9.69 o
      1977    1   1   8   3    114.45    116.64      9.69 o
      1978    2   2 -12   8    693.97    780.30     37.96 o
      1978    1   2   8   3    693.97    780.30     37.96 o
      1979    2   3 -13   8    408.42    429.87     23.13 o
      1979    1   3   8   3    408.42    429.87     23.13 o
      1980    2   4 -14   8   3798.75   4176.09    265.22 o
      1980    1   4   8   3   3798.75   4176.09    265.22 o
      1981    2   5 -15   8   2877.67   2904.13    185.46 o
      1981    1   5   8   3   2877.67   2904.13    185.46 o
      1982    2   6 -16   8    374.43    468.27     25.13 o
      1982    1   6   8   3    374.43    468.27     25.13 o
      1983    2   7 -17   8   1239.03   1153.06     54.88 o
      1983    1   7   8   3   1239.03   1153.06     54.88 o
      1984    2   8 -18   8  43257.50  39154.20   2424.76 o
      1984    1   8   8   3  43257.50  39154.20   2424.76 o
      1985    1 -13   9   3    541.18    558.43     29.57 o
      1986    1 -12   9   3    498.00    516.02     28.03 o
      1987    1 -11   9   3    545.71    559.29     29.83 o
      1988    1 -10   9   3     95.03    104.56     10.39 o
      1989    1  -9   9   3      0.18      0.88     11.11 <
      1990    1  -8   9   3      9.37     10.82     10.95 <
      1991    1  -7   9   3   1291.44   1417.54     66.28 o
      1992    1  -6   9   3      1.82     -0.02      7.56 <
      1993    1  -5   9   3  16001.90  17651.70    775.79 o
      1994    1  -4   9   3    208.05    196.67     13.94 o
      1995    1  -3   9   3    540.82    564.28     29.40 o
      1996    1  -2   9   3    592.51    643.41     32.54 o
      1997    1  -1   9   3   1624.22   1638.60     75.42 o
      1998    1   0   9   3      5.73      8.54      5.81 <
      1999    1   1   9   3    180.51    173.68     12.58 o
      2000    1   2   9   3    126.33    127.66     10.39 o
      2001    1   3   9   3     81.10     79.86     12.73 o
      2002    1   4   9   3     53.40     64.55      7.82 o
      2003    1   5   9   3   1381.09   1471.90     69.50 o
      2004    1   6   9   3     56.82     38.54     10.45 o
      2005    1   7   9   3     77.92     74.34     10.77 o
      2006    2 -13   2  10    125.35    108.23     10.07 o
      2006    1 -13  10   3    125.35    108.23     10.07 o
      2007    2 -12   1  10   6222.25   5754.00    363.34 o
      2007    1 -12  10   3   6222.25   5754.00    363.34 o
      2008    1 -11  10   3      0.98      0.67      6.69 <
      2009    2 -10  -1  10    151.60    157.57     12.79 o
      2009    1 -10  10   3    151.60    157.57     12.79 o
      2010    2  -9  -2  10     31.47     28.85     12.11 <
      2010    1  -9  10   3     31.47     28.85     12.11 <
      2011    2  -8  -3  10   1700.62   1742.28     81.97 o
      2011    1  -8  10   3   1700.62   1742.28     81.97 o
      2012    2  -7  -4  10    384.98    434.22     25.16 o
      2012    1  -7  10   3    384.98    434.22     25.16 o
      2013    2  -6  -5  10    638.89    675.17     34.86 o
      2013    1  -6  10   3    638.89    675.17     34.86 o
      2014    2  -5  -6  10   1163.10   1299.55     87.65 o
      2014    1  -5  10   3   1163.10   1299.55     87.65 o
      2015    2  -4  -7  10    220.35    245.08     15.87 o
      2015    1  -4  10   3    220.35    245.08     15.87 o
      2016    2  -3  -8  10   1780.31   2091.44     95.93 o
      2016    1  -3  10   3   1780.31   2091.44     95.93 o
      2017    2  -2  -9  10  16592.00  19243.10    845.31 o
      2017    1  -2  10   3  16592.00  19243.10    845.31 o
      2018    2  -1 -10  10    937.99   1086.35     52.06 o
      2018    1  -1  10   3    937.99   1086.35     52.06 o
      2019    2   0 -11  10   4145.68   4404.40    195.82 o
      2019    1   0  10   3   4145.68   4404.40    195.82 o
      2020    2   1 -12  10    903.88   1074.26     51.72 o
      2020    1   1  10   3    903.88   1074.26     51.72 o
      2021    2   2 -13  10   4067.75   4585.94    290.87 o
      2021    1   2  10   3   4067.75   4585.94    290.87 o
      2022    2   3 -14  10     18.78     24.05      6.20 o
      2022    1   3  10   3     18.78     24.05      6.20 o
      2023    2   4 -15  10     75.26     79.13      8.67 o
      2023    1   4  10   3     75.26     79.13      8.67 o
      2024    2   5 -16  10   1301.76   1254.69     83.72 o
      2024    1   5  10   3   1301.76   1254.69     83.72 o
      2025    1 -13  11   3     49.30     52.57      9.54 o
      2026    1 -12  11   3      0.76      3.90      6.19 <
      2027    1 -11  11   3   3900.23   4212.39    190.30 o
      2028    1 -10  11   3    498.71    515.72     28.15 o
      2029    1  -9  11   3      4.13      5.51      7.75 <
      2030    1  -8  11   3     31.12     31.91      8.21 o
      2031    1  -7  11   3   9172.65   9412.67    412.58 o
      2032    1  -6  11   3    318.66    348.14     21.32 o
      2033    1  -5  11   3     31.44     35.08      7.89 o
      2034    1  -4  11   3     56.80     60.03      8.60 o
      2035    1  -3  11   3    882.85    958.91     46.98 o
      2036    1  -2  11   3    160.20    177.95     12.86 o
      2037    1  -1  11   3    356.71    371.32     21.20 o
      2038    1   0  11   3    398.30    439.17     24.41 o
      2039    1   1  11   3    636.81    722.84     53.06 o
      2040    1   2  11   3      2.23      6.67      6.41 <
      2041    1   3  11   3     23.59     20.15      7.45 <
      2042    1   4  11   3     33.92     44.01      9.25 o
      2043    2 -12   0  12   8616.92   8077.99    359.24 o
      2043    1 -12  12   3   8616.92   8077.99    359.24 o
      2044    2 -11  -1  12   2370.31   2539.27    164.95 o
      2044    1 -11  12   3   2370.31   2539.27    164.95 o
      2045    2 -10  -2  12    118.94     84.31     12.03 o
      2045    1 -10  12   3    118.94     84.31     12.03 o
      2046    2  -9  -3  12     17.97     13.76      7.68 <
      2046    1  -9  12   3     17.97     13.76      7.68 <
      2047    2  -8  -4  12   1480.97   1467.64     69.84 o
      2047    1  -8  12   3   1480.97   1467.64     69.84 o
      2048    2  -7  -5  12     96.93     85.90     10.39 o
      2048    1  -7  12   3     96.93     85.90     10.39 o
      2049    2  -6  -6  12    193.79    212.68     15.49 o
      2049    1  -6  12   3    193.79    212.68     15.49 o
      2050    2  -5  -7  12    364.15    418.31     33.99 o
      2050    1  -5  12   3    364.15    418.31     33.99 o
      2051    2  -4  -8  12   3755.77   4279.15    190.99 o
      2051    1  -4  12   3   3755.77   4279.15    190.99 o
      2052    2  -3  -9  12    103.13    100.26      9.84 o
      2052    1  -3  12   3    103.13    100.26      9.84 o
      2053    2  -2 -10  12   6116.97   6413.65    283.98 o
      2053    1  -2  12   3   6116.97   6413.65    283.98 o
      2054    2  -1 -11  12     87.87    101.39     10.28 o
      2054    1  -1  12   3     87.87    101.39     10.28 o
      2055    2   0 -12  12   1330.26   1519.60    101.80 o
      2055    1   0  12   3   1330.26   1519.60    101.80 o
      2056    2   1 -13  12    243.76    267.75     16.86 o
      2056    1   1  12   3    243.76    267.75     16.86 o
      2057    2   2 -14  12   1183.36   1097.56     73.86 o
      2057    1   2  12   3   1183.36   1097.56     73.86 o
      2058    1 -12  13   3      6.98      4.89      6.95 <
      2059    1 -11  13   3      0.86     -3.83      6.24 <
      2060    1 -10  13   3    106.85    115.38     10.79 o
      2061    1  -9  13   3    616.82    688.52     35.93 o
      2062    1  -8  13   3      0.71     -4.69      7.11 <
      2063    1  -7  13   3   3078.81   3304.26    149.70 o
      2064    1  -6  13   3     82.54     79.59     13.08 o
      2065    1  -5  13   3    548.44    544.27     29.45 o
      2066    1  -4  13   3    573.73    637.58     33.30 o
      2067    1  -3  13   3     10.97      9.39      6.78 <
      2068    1  -2  13   3      8.76      8.79      6.49 <
      2069    1  -1  13   3   1795.00   1941.44     90.61 o
      2070    1   0  13   3    161.11    185.65     17.67 o
      2071    2 -11  -2  14      7.73      6.36      7.11 <
      2071    1 -11  14   3      7.73      6.36      7.11 <
      2072    2 -10  -3  14   2077.56   2044.39     94.01 o
      2072    1 -10  14   3   2077.56   2044.39     94.01 o
      2073    2  -9  -4  14    124.22    105.44     11.05 o
      2073    1  -9  14   3    124.22    105.44     11.05 o
      2074    2  -8  -5  14    121.49    139.16     18.99 o
      2074    1  -8  14   3    121.49    139.16     18.99 o
      2075    2  -7  -6  14   1545.46   1552.80     72.41 o
      2075    1  -7  14   3   1545.46   1552.80     72.41 o
      2076    2  -6  -7  14      8.52      4.03      6.89 <
      2076    1  -6  14   3      8.52      4.03      6.89 <
      2077    2  -5  -8  14    810.45    818.85     57.86 o
      2077    1  -5  14   3    810.45    818.85     57.86 o
      2078    2  -4  -9  14  17033.30  16905.00   1050.91 o
      2078    1  -4  14   3  17033.30  16905.00   1050.91 o
      2079    2  -3 -10  14   1534.82   1570.26    103.38 o
      2079    1  -3  14   3   1534.82   1570.26    103.38 o
      2080    2   6  -7 -14      7.03      3.03      7.44 <
      2080    1   6 -14   4      7.03      3.03      7.44 <
      2081    2   7  -8 -14   1066.46   1145.52     76.71 o
      2081    1   7 -14   4   1066.46   1145.52     76.71 o
      2082    1   4 -13   4     59.63     56.18      4.42 o
      2083    1   5 -13   4    252.46    278.25     15.65 o
      2084    1   6 -13   4     18.73     13.88      5.74 <
      2085    1   7 -13   4   1049.01   1121.59     54.07 o
      2086    1   8 -13   4    122.90    161.61     12.50 o
      2087    1   9 -13   4     94.19     99.63     10.11 o
      2088    1  10 -13   4     36.79     55.02      8.46 o
      2089    1  11 -13   4    235.73    275.38     17.21 o
      2090    2   3  -5 -12    439.07    249.69     12.06 o
      2090    1   3 -12   4    439.07    249.69     12.06 o
      2091    2   4  -6 -12    629.19    546.42     26.57 o
      2091    1   4 -12   4    629.19    546.42     26.57 o
      2092    2   5  -7 -12    318.47    331.25     18.39 o
      2092    1   5 -12   4    318.47    331.25     18.39 o
      2093    2   6  -8 -12  15692.70  15060.20    666.43 o
      2093    1   6 -12   4  15692.70  15060.20    666.43 o
      2094    2   7  -9 -12      4.34      9.40      6.01 <
      2094    1   7 -12   4      4.34      9.40      6.01 <
      2095    2   8 -10 -12    690.88    633.22     32.99 o
      2095    1   8 -12   4    690.88    633.22     32.99 o
      2096    2   9 -11 -12     22.66     26.66      7.16 o
      2096    1   9 -12   4     22.66     26.66      7.16 o
      2097    2  10 -12 -12    959.30   1026.42     69.98 o
      2097    1  10 -12   4    959.30   1026.42     69.98 o
      2098    2  11 -13 -12      6.06      8.95      6.43 <
      2098    1  11 -12   4      6.06      8.95      6.43 <
      2099    2  12 -14 -12     40.35     30.05      7.37 o
      2099    1  12 -12   4     40.35     30.05      7.37 o
      2100    1   3 -11   4    505.06    454.68     22.06 o
      2101    1   4 -11   4     27.85     38.16      6.47 o
      2102    1   5 -11   4    194.22    217.79     13.68 o
      2103    1   6 -11   4    534.41    582.89     29.97 o
      2104    1   7 -11   4      3.76      7.59      5.97 <
      2105    1   8 -11   4    214.02    238.99     15.51 o
      2106    1   9 -11   4    985.82   1070.04     51.83 o
      2107    1  10 -11   4    130.93    152.59     12.67 o
      2108    1  11 -11   4   5056.90   4735.53    300.21 o
      2109    1  12 -11   4    255.08    267.54     22.40 o
      2110    2   2  -5 -10   4083.59   2718.99    119.57 o
      2110    1   2 -10   4   4083.59   2718.99    119.57 o
      2111    2   3  -6 -10    540.15    462.29     22.95 o
      2111    1   3 -10   4    540.15    462.29     22.95 o
      2112    2   4  -7 -10    218.15    298.70     22.06 o
      2112    1   4 -10   4    218.15    298.70     22.06 o
      2113    2   5  -8 -10   6612.13   6635.62    296.34 o
      2113    1   5 -10   4   6612.13   6635.62    296.34 o
      2114    2   6  -9 -10  30992.80  34712.00   1500.70 o
      2114    1   6 -10   4  30992.80  34712.00   1500.70 o
      2115    2   7 -10 -10   1600.14   1702.22     77.24 o
      2115    1   7 -10   4   1600.14   1702.22     77.24 o
      2116    2   8 -11 -10   1642.93   1408.38     92.23 o
      2116    1   8 -10   4   1642.93   1408.38     92.23 o
      2117    2   9 -12 -10   1094.13   1152.19     79.95 o
      2117    1   9 -10   4   1094.13   1152.19     79.95 o
      2118    2  10 -13 -10     63.39     65.09      8.60 o
      2118    1  10 -10   4     63.39     65.09      8.60 o
      2119    2  11 -14 -10   1406.83   1376.25     64.98 o
      2119    1  11 -10   4   1406.83   1376.25     64.98 o
      2120    2  12 -15 -10    130.68    127.52     10.80 o
      2120    1  12 -10   4    130.68    127.52     10.80 o
      2121    1  -6  -9   4     12.94     11.92      5.54 <
      2122    1  -5  -9   4     59.29     46.49      5.43 o
      2123    1  -4  -9   4     44.38     28.14      3.30 o
      2124    1   2  -9   4     54.77     51.53      4.11 o
      2125    1   3  -9   4   1032.77   1149.21     53.01 o
      2126    1   4  -9   4     22.87     20.18      5.84 o
      2127    1   5  -9   4   5651.62   6816.53    303.35 o
      2128    1   6  -9   4    326.08    384.18     21.31 o
      2129    1   7  -9   4     81.51     74.83      8.49 o
      2130    1   8  -9   4     82.18     81.42     10.52 o
      2131    1   9  -9   4   1122.36   1286.50     87.99 o
      2132    1  10  -9   4    275.28    337.29     20.22 o
      2133    1  11  -9   4   1422.28   1469.44     69.43 o
      2134    1  12  -9   4    214.32    200.57     14.10 o
      2135    2  -7   3  -8     10.28      3.75      5.49 <
      2135    1  -7  -8   4     10.28      3.75      5.49 <
      2136    2  -6   2  -8   4886.94   5097.19    224.79 o
      2136    1  -6  -8   4   4886.94   5097.19    224.79 o
      2137    2  -5   1  -8    235.99    270.23     15.32 o
      2137    1  -5  -8   4    235.99    270.23     15.32 o
      2138    2  -4   0  -8  17330.40  13364.20    585.86 o
      2138    1  -4  -8   4  17330.40  13364.20    585.86 o
      2139    2  -3  -1  -8   2687.67   1034.96     65.83 o
      2139    1  -3  -8   4   2687.67   1034.96     65.83 o
      2140    2   2  -6  -8   1652.30   1528.35     68.68 o
      2140    1   2  -8   4   1652.30   1528.35     68.68 o
      2141    2   4  -8  -8    651.78    747.33     49.70 o
      2141    1   4  -8   4    651.78    747.33     49.70 o
      2142    2   5  -9  -8    148.14    191.24     12.55 o
      2142    1   5  -8   4    148.14    191.24     12.55 o
      2143    2   6 -10  -8  15474.90  17339.80    749.60 o
      2143    1   6  -8   4  15474.90  17339.80    749.60 o
      2144    2   7 -11  -8      9.88     13.38      6.20 <
      2144    1   7  -8   4      9.88     13.38      6.20 <
      2145    2   8 -12  -8   2410.31   2563.08    163.60 o
      2145    1   8  -8   4   2410.31   2563.08    163.60 o
      2146    2   9 -13  -8    184.75    203.67     13.99 o
      2146    1   9  -8   4    184.75    203.67     13.99 o
      2147    2  10 -14  -8   1295.08   1330.31     62.34 o
      2147    1  10  -8   4   1295.08   1330.31     62.34 o
      2148    2  11 -15  -8   5955.90   5986.72    263.93 o
      2148    1  11  -8   4   5955.90   5986.72    263.93 o
      2149    2  12 -16  -8    246.50    247.99     21.26 o
      2149    1  12  -8   4    246.50    247.99     21.26 o
      2150    1  -9  -7   4    172.65    164.64     12.64 o
      2151    1  -8  -7   4     77.62     70.92      8.69 o
      2152    1  -7  -7   4     13.93      8.08      5.72 <
      2153    1  -6  -7   4     28.79     31.39      5.93 o
      2154    1  -5  -7   4   1233.69   1295.64     59.36 o
      2155    1  -4  -7   4     48.09     50.12      5.19 o
      2156    1  -3  -7   4      3.69      2.06      2.45 <
      2157    1   1  -7   4    471.81    254.79     17.29 o
      2158    1   2  -7   4    453.98    503.23     23.94 o
      2159    1   3  -7   4     42.18     34.93      5.77 o
      2160    1   4  -7   4    712.44    933.36     61.24 o
      2161    1   5  -7   4     36.31     20.29      6.99 <
      2162    1   6  -7   4    184.98    173.43     12.52 o
      2163    1   7  -7   4    149.09    151.18     11.69 o
      2164    1   8  -7   4    175.48    155.26     12.41 o
      2165    1   9  -7   4     53.92     62.41      8.58 o
      2166    1  10  -7   4    662.18    680.02     34.71 o
      2167    1  11  -7   4   1930.28   1835.55     85.21 o
      2168    1  12  -7   4    960.41    927.01     45.30 o
      2169    2 -10   5  -6   1301.88   1293.11     61.19 o
      2169    1 -10  -6   4   1301.88   1293.11     61.19 o
      2170    2  -9   4  -6    652.54    680.89     34.84 o
      2170    1  -9  -6   4    652.54    680.89     34.84 o
      2171    2  -8   3  -6      2.00      2.72      5.68 <
      2171    1  -8  -6   4      2.00      2.72      5.68 <
      2172    2  -7   2  -6      7.62     19.90      5.87 o
      2172    1  -7  -6   4      7.62     19.90      5.87 o
      2173    2  -6   1  -6  10222.30  11203.90    491.37 o
      2173    1  -6  -6   4  10222.30  11203.90    491.37 o
      2174    1  -5  -6   4      5.15      2.23      4.58 <
      2175    2  -4  -1  -6   1932.17   2202.86     97.82 o
      2175    1  -4  -6   4   1932.17   2202.86     97.82 o
      2176    2  -3  -2  -6     74.67     84.89      5.68 o
      2176    1  -3  -6   4     74.67     84.89      5.68 o
      2177    2   1  -6  -6  11956.80   9333.84    415.33 o
      2177    1   1  -6   4  11956.80   9333.84    415.33 o
      2178    2   2  -7  -6   4797.40   4926.80    216.96 o
      2178    1   2  -6   4   4797.40   4926.80    216.96 o
      2179    2   3  -8  -6   8099.67   8255.09    366.29 o
      2179    1   3  -6   4   8099.67   8255.09    366.29 o
      2180    2   4  -9  -6   4046.54   4353.75    272.49 o
      2180    1   4  -6   4   4046.54   4353.75    272.49 o
      2181    2   5 -10  -6   5398.17   5235.10    234.58 o
      2181    1   5  -6   4   5398.17   5235.10    234.58 o
      2182    2   6 -11  -6   1347.05   1533.99     69.46 o
      2182    1   6  -6   4   1347.05   1533.99     69.46 o
      2183    2   7 -12  -6    348.96    339.79     19.73 o
      2183    1   7  -6   4    348.96    339.79     19.73 o
      2184    2   8 -13  -6    501.18    481.54     26.22 o
      2184    1   8  -6   4    501.18    481.54     26.22 o
      2185    2   9 -14  -6    310.10    278.12     17.28 o
      2185    1   9  -6   4    310.10    278.12     17.28 o
      2186    2  10 -15  -6    176.79    174.50     12.86 o
      2186    1  10  -6   4    176.79    174.50     12.86 o
      2187    2  11 -16  -6   2052.63   1949.82     89.95 o
      2187    1  11  -6   4   2052.63   1949.82     89.95 o
      2188    2  12 -17  -6   1503.64   1485.64     68.64 o
      2188    1  12  -6   4   1503.64   1485.64     68.64 o
      2189    1 -11  -5   4   2989.09   3077.21    139.93 o
      2190    1 -10  -5   4    114.31    132.72     10.86 o
      2191    1  -9  -5   4   1242.04   1277.68     85.07 o
      2192    1  -8  -5   4     50.58     55.98      7.64 o
      2193    1  -7  -5   4    183.31    179.76     12.23 o
      2194    1  -6  -5   4      0.02      2.58      4.90 <
      2195    1  -5  -5   4    105.48    118.91      9.10 o
      2196    1  -4  -5   4      1.57      1.51      3.99 <
      2197    1  -3  -5   4     55.46     45.32      4.42 o
      2198    1   1  -5   4     33.56     33.10      3.42 o
      2199    1   2  -5   4      4.55      4.43      3.61 <
      2200    1   3  -5   4   2130.41   2091.80     93.39 o
      2201    1   4  -5   4    224.34    228.92     17.79 o
      2202    1   5  -5   4      0.98      3.21      5.55 <
      2203    1   6  -5   4    423.50    479.80     25.53 o
      2204    1   7  -5   4   2119.52   2273.48    104.25 o
      2205    1   8  -5   4     57.09     47.08      8.87 o
      2206    1   9  -5   4   6837.21   7293.47    323.69 o
      2207    1  10  -5   4    197.87    193.66     13.70 o
      2208    1  11  -5   4    267.11    247.75     15.62 o
      2209    1  12  -5   4    491.92    489.94     26.48 o
      2210    2 -12   6  -4      1.16      5.85     10.28 <
      2210    1 -12  -4   4      1.16      5.85     10.28 <
      2211    2 -11   5  -4    703.08    784.98     39.20 o
      2211    1 -11  -4   4    703.08    784.98     39.20 o
      2212    2 -10   4  -4   1187.14   1081.52     74.03 o
      2212    1 -10  -4   4   1187.14   1081.52     74.03 o
      2213    2  -9   3  -4    328.77    371.19     21.22 o
      2213    1  -9  -4   4    328.77    371.19     21.22 o
      2214    2  -8   2  -4   1169.98   1341.37     89.68 o
      2214    1  -8  -4   4   1169.98   1341.37     89.68 o
      2215    2  -7   1  -4   1002.49   1088.78     73.18 o
      2215    1  -7  -4   4   1002.49   1088.78     73.18 o
      2216    2  -6   0  -4   6596.91   6894.02    304.44 o
      2216    1  -6  -4   4   6596.91   6894.02    304.44 o
      2217    2  -5  -1  -4  19838.20  21262.90    930.07 o
      2217    1  -5  -4   4  19838.20  21262.90    930.07 o
      2218    2  -4  -2  -4  15158.70  15739.00    693.24 o
      2218    1  -4  -4   4  15158.70  15739.00    693.24 o
      2219    2  -3  -3  -4   1831.29   1780.75     79.73 o
      2219    1  -3  -4   4   1831.29   1780.75     79.73 o
      2220    2  -2  -4  -4   6587.12   3975.89    246.61 o
      2220    1  -2  -4   4   6587.12   3975.89    246.61 o
      2221    2   1  -7  -4    745.47    698.04     32.41 o
      2221    1   1  -4   4    745.47    698.04     32.41 o
      2222    2   2  -8  -4   8696.02   8952.58    392.30 o
      2222    1   2  -4   4   8696.02   8952.58    392.30 o
      2223    2   3  -9  -4    315.76    260.48     13.84 o
      2223    1   3  -4   4    315.76    260.48     13.84 o
      2224    2   4 -10  -4  24880.40  24583.10   1522.30 o
      2224    1   4  -4   4  24880.40  24583.10   1522.30 o
      2225    2   5 -11  -4     61.71     51.80      6.13 o
      2225    1   5  -4   4     61.71     51.80      6.13 o
      2226    2   6 -12  -4   2823.28   2783.13    124.48 o
      2226    1   6  -4   4   2823.28   2783.13    124.48 o
      2227    2   7 -13  -4   1164.90   1289.21     60.15 o
      2227    1   7  -4   4   1164.90   1289.21     60.15 o
      2228    2   8 -14  -4    756.95    716.24     49.74 o
      2228    1   8  -4   4    756.95    716.24     49.74 o
      2229    2   9 -15  -4   9091.02   8936.13    559.98 o
      2229    1   9  -4   4   9091.02   8936.13    559.98 o
      2230    2  10 -16  -4     65.22     44.87      7.42 o
      2230    1  10  -4   4     65.22     44.87      7.42 o
      2231    2  11 -17  -4    131.74    132.99     11.04 o
      2231    1  11  -4   4    131.74    132.99     11.04 o
      2232    2  12 -18  -4  76594.50  74784.80   3273.26 o
      2232    1  12  -4   4  76594.50  74784.80   3273.26 o
      2233    1 -13  -3   4   1233.77   1236.55     82.94 o
      2234    1 -12  -3   4    238.15    242.84     15.72 o
      2235    1 -11  -3   4      7.11      5.05      6.23 <
      2236    1 -10  -3   4    199.64    199.72     13.82 o
      2237    1  -9  -3   4      0.05      2.01      5.71 <
      2238    1  -8  -3   4     83.52     87.04      9.09 o
      2239    1  -7  -3   4     70.16     47.10     11.08 o
      2240    1  -6  -3   4      5.09      1.43      5.14 <
      2241    1  -4  -3   4    228.25    235.71     12.90 o
      2242    1  -3  -3   4      3.35      2.45      3.22 <
      2243    1  -2  -3   4    223.82    244.32     16.75 o
      2244    1   0  -3   4     77.69     64.25      5.35 o
      2245    1   1  -3   4     17.20      6.78      2.76 <
      2246    1   2  -3   4     68.80     57.62      4.73 o
      2247    1   3  -3   4   1858.58   1914.71     86.11 o
      2248    1   4  -3   4    146.03    154.35      9.78 o
      2249    1   5  -3   4    568.85    601.86     29.15 o
      2250    1   6  -3   4      8.91     14.75      5.09 <
      2251    1   7  -3   4   2644.52   2644.89    119.53 o
      2252    1   8  -3   4    597.36    590.32     41.58 o
      2253    1   9  -3   4   1898.80   1967.42    129.03 o
      2254    1  10  -3   4    497.71    518.33     28.03 o
      2255    1  11  -3   4    260.92    246.95     16.28 o
      2256    1  12  -3   4    667.77    643.74     33.24 o
      2257    2 -13   6  -2    798.81    766.90     38.63 o
      2257    1 -13  -2   4    798.81    766.90     38.63 o
      2258    2 -12   5  -2    223.77    219.11     15.00 o
      2258    1 -12  -2   4    223.77    219.11     15.00 o
      2259    2 -11   4  -2   1266.62   1275.96     59.73 o
      2259    1 -11  -2   4   1266.62   1275.96     59.73 o
      2260    2 -10   3  -2      6.71      0.56      5.46 <
      2260    1 -10  -2   4      6.71      0.56      5.46 <
      2261    2  -9   2  -2    268.62    289.39     17.61 o
      2261    1  -9  -2   4    268.62    289.39     17.61 o
      2262    2  -8   1  -2  30133.60  34328.50   1500.23 o
      2262    1  -8  -2   4  30133.60  34328.50   1500.23 o
      2263    1  -7  -2   4      1.81      3.76      9.70 <
      2264    2  -6  -1  -2     41.13     21.79      6.20 o
      2264    1  -6  -2   4     41.13     21.79      6.20 o
      2265    2  -5  -2  -2     41.99     43.29      5.99 o
      2265    1  -5  -2   4     41.99     43.29      5.99 o
      2266    2  -4  -3  -2    125.99    118.63      8.31 o
      2266    1  -4  -2   4    125.99    118.63      8.31 o
      2267    2  -3  -4  -2    655.34    687.63     32.06 o
      2267    1  -3  -2   4    655.34    687.63     32.06 o
      2268    2  -2  -5  -2   6252.27   7379.52    323.40 o
      2268    1  -2  -2   4   6252.27   7379.52    323.40 o
      2269    2  -1  -6  -2  31378.10  33966.70   2099.30 o
      2269    1  -1  -2   4  31378.10  33966.70   2099.30 o
      2270    2   0  -7  -2     44.70     24.57      3.23 o
      2270    1   0  -2   4     44.70     24.57      3.23 o
      2271    2   1  -8  -2   2042.10   2103.37     93.26 o
      2271    1   1  -2   4   2042.10   2103.37     93.26 o
      2272    2   2  -9  -2  14085.50  10621.50    465.51 o
      2272    1   2  -2   4  14085.50  10621.50    465.51 o
      2273    2   3 -10  -2   6439.72   6856.25    301.18 o
      2273    1   3  -2   4   6439.72   6856.25    301.18 o
      2274    2   4 -11  -2   3207.18   3077.39    137.20 o
      2274    1   4  -2   4   3207.18   3077.39    137.20 o
      2275    2   5 -12  -2   1406.38   1365.97     88.95 o
      2275    1   5  -2   4   1406.38   1365.97     88.95 o
      2276    2   6 -13  -2    950.17    928.40     44.01 o
      2276    1   6  -2   4    950.17    928.40     44.01 o
      2277    2   7 -14  -2   1208.26   1137.74     53.34 o
      2277    1   7  -2   4   1208.26   1137.74     53.34 o
      2278    2   8 -15  -2    403.23    338.62     18.93 o
      2278    1   8  -2   4    403.23    338.62     18.93 o
      2279    2   9 -16  -2   1565.71   1436.65     67.87 o
      2279    1   9  -2   4   1565.71   1436.65     67.87 o
      2280    2  10 -17  -2    271.69    286.95     17.83 o
      2280    1  10  -2   4    271.69    286.95     17.83 o
      2281    2  11 -18  -2    903.03    887.17     62.56 o
      2281    1  11  -2   4    903.03    887.17     62.56 o
      2282    2  12 -19  -2     19.11     -1.31      6.42 <
      2282    1  12  -2   4     19.11     -1.31      6.42 <
      2283    1 -13  -1   4    725.22    684.43     34.88 o
      2284    1 -12  -1   4    239.29    219.57     20.18 o
      2285    1 -11  -1   4    748.74    738.61     37.87 o
      2286    1 -10  -1   4      5.56      6.01      6.29 <
      2287    1  -9  -1   4     52.62     41.60      7.19 o
      2288    1  -8  -1   4     21.86     20.68      6.20 o
      2289    1  -7  -1   4   3540.18   3483.85    220.76 o
      2290    1  -6  -1   4     98.02     91.98      8.08 o
      2291    1  -5  -1   4   1245.33   1400.94     64.15 o
      2292    1  -4  -1   4     12.79      6.51      5.71 <
      2293    1  -3  -1   4  45853.10  48004.80   2099.59 o
      2294    1  -2  -1   4     18.98     14.66      4.88 o
      2295    1  -1  -1   4     14.60     10.41      3.80 <
      2296    1   0  -1   4      1.87      1.88      3.00 <
      2297    1   1  -1   4    900.93    904.06     41.35 o
      2298    1   2  -1   4     50.42     39.55      4.59 o
      2299    1   3  -1   4    143.64    131.78     12.17 o
      2300    1   4  -1   4    266.83    249.35     14.30 o
      2301    1   5  -1   4   2566.78   2454.91    156.49 o
      2302    1   6  -1   4     46.29     47.95      6.53 o
      2303    1   7  -1   4      0.15     -2.37      4.50 <
      2304    1   8  -1   4     19.02     19.13      4.96 o
      2305    1   9  -1   4     99.70     91.36      8.41 o
      2306    1  10  -1   4    199.56    202.16     14.07 o
      2307    1  11  -1   4    838.21    891.83     44.09 o
      2308    1  12  -1   4    434.68    417.35     31.73 o
      2309    2 -14   6   0     91.93     91.77     10.84 o
      2309    1 -14   0   4     91.93     91.77     10.84 o
      2310    2 -13   5   0     94.62    115.10     10.54 o
      2310    1 -13   0   4     94.62    115.10     10.54 o
      2311    2 -12   4   0    734.59    762.18     38.45 o
      2311    1 -12   0   4    734.59    762.18     38.45 o
      2312    2 -11   3   0    858.21    849.33     42.05 o
      2312    1 -11   0   4    858.21    849.33     42.05 o
      2313    2  -9   1   0    770.00    794.87     39.62 o
      2313    1  -9   0   4    770.00    794.87     39.62 o
      2314    2  -8   0   0  92312.90 100748.00   4399.27 o
      2314    1  -8   0   4  92312.90 100748.00   4399.27 o
      2315    2  -7  -1   0   4168.59   4465.87    281.80 o
      2315    1  -7   0   4   4168.59   4465.87    281.80 o
      2316    2  -6  -2   0    580.26    542.75     27.33 o
      2316    1  -6   0   4    580.26    542.75     27.33 o
      2317    2  -5  -3   0   3606.08   3975.93    177.09 o
      2317    1  -5   0   4   3606.08   3975.93    177.09 o
      2318    2  -4  -4   0    183.46    176.79     11.75 o
      2318    1  -4   0   4    183.46    176.79     11.75 o
      2319    2  -3  -5   0   4010.68   5211.35    229.70 o
      2319    1  -3   0   4   4010.68   5211.35    229.70 o
      2320    2  -2  -6   0   7096.69   7960.36    349.39 o
      2320    1  -2   0   4   7096.69   7960.36    349.39 o
      2321    2  -1  -7   0     81.62     75.09      6.84 o
      2321    1  -1   0   4     81.62     75.09      6.84 o
      2322    2   0  -8   0  24185.40  26836.80   1174.10 o
      2322    1   0   0   4  24185.40  26836.80   1174.10 o
      2323    2   1  -9   0   1708.41   1593.07     71.64 o
      2323    1   1   0   4   1708.41   1593.07     71.64 o
      2324    2   2 -10   0  69958.60  58187.30   2537.61 o
      2324    1   2   0   4  69958.60  58187.30   2537.61 o
      2325    2   3 -11   0    608.92    620.81     42.30 o
      2325    1   3   0   4    608.92    620.81     42.30 o
      2326    2   4 -12   0   6164.18   6643.83    293.12 o
      2326    1   4   0   4   6164.18   6643.83    293.12 o
      2327    2   5 -13   0   1600.29   1537.78     70.50 o
      2327    1   5   0   4   1600.29   1537.78     70.50 o
      2328    2   6 -14   0   1445.68   1388.90     64.16 o
      2328    1   6   0   4   1445.68   1388.90     64.16 o
      2329    2   7 -15   0  16921.30  15898.20    695.82 o
      2329    1   7   0   4  16921.30  15898.20    695.82 o
      2330    2   8 -16   0   4480.83   4400.52    195.42 o
      2330    1   8   0   4   4480.83   4400.52    195.42 o
      2331    2   9 -17   0   7180.70   6520.27    286.04 o
      2331    1   9   0   4   7180.70   6520.27    286.04 o
      2332    2  10 -18   0  36464.60  35754.30   1560.74 o
      2332    1  10   0   4  36464.60  35754.30   1560.74 o
      2333    2  11 -19   0    409.55    429.90     23.75 o
      2333    1  11   0   4    409.55    429.90     23.75 o
      2334    1 -14   1   4      5.26      5.34      6.23 <
      2335    1 -13   1   4   7410.73   6935.59    435.87 o
      2336    1 -12   1   4      3.78      2.57      6.03 <
      2337    1 -11   1   4   1430.92   1464.04     69.03 o
      2338    1 -10   1   4     40.38     38.54      7.37 o
      2339    1  -9   1   4    152.90    141.26     11.65 o
      2340    1  -8   1   4      1.78      5.09      6.43 <
      2341    1  -7   1   4      0.66     -4.94     10.33 <
      2342    1  -6   1   4     18.49      5.14      6.77 <
      2343    1  -5   1   4     64.53     41.49     10.69 o
      2344    1  -4   1   4     77.02     64.18      7.78 o
      2345    1  -3   1   4  18950.90  18833.70    823.85 o
      2346    1  -2   1   4      2.18     -0.37      6.00 <
      2347    1  -1   1   4    213.37    183.33     11.50 o
      2348    1   0   1   4     56.27     41.48      5.47 o
      2349    1   1   1   4    170.79    103.83      8.49 o
      2350    1   2   1   4      4.73      6.75      3.87 <
      2351    1   3   1   4   3230.79   3122.57    139.06 o
      2352    1   4   1   4    339.67    312.35     24.35 o
      2353    1   5   1   4   6030.42   5544.57    245.83 o
      2354    1   6   1   4    296.39    299.74     17.17 o
      2355    1   7   1   4   3649.06   3628.94    230.06 o
      2356    1   8   1   4    190.15    164.82     16.33 o
      2357    1   9   1   4     36.93     19.40      5.77 o
      2358    1  10   1   4    517.05    465.09     24.59 o
      2359    1  11   1   4      3.11      6.44      5.60 <
      2360    2 -14   5   2      5.95      5.53      6.76 <
      2360    1 -14   2   4      5.95      5.53      6.76 <
      2361    2 -13   4   2   1501.60   1400.24     94.29 o
      2361    1 -13   2   4   1501.60   1400.24     94.29 o
      2362    2 -12   3   2    243.31    222.17     15.14 o
      2362    1 -12   2   4    243.31    222.17     15.14 o
      2363    2 -11   2   2     39.78     43.42      7.72 o
      2363    1 -11   2   4     39.78     43.42      7.72 o
      2364    2 -10   1   2    520.61    603.68     31.38 o
      2364    1 -10   2   4    520.61    603.68     31.38 o
      2365    1  -9   2   4      0.66      2.86      6.91 <
      2366    2  -8  -1   2  46394.10  43755.20   1919.89 o
      2366    1  -8   2   4  46394.10  43755.20   1919.89 o
      2367    2  -7  -2   2    732.02    810.59     56.55 o
      2367    1  -7   2   4    732.02    810.59     56.55 o
      2368    2  -6  -3   2   1141.81   1070.71     51.04 o
      2368    1  -6   2   4   1141.81   1070.71     51.04 o
      2369    2  -5  -4   2     61.51     43.00     12.03 o
      2369    1  -5   2   4     61.51     43.00     12.03 o
      2370    2  -4  -5   2     93.47     85.94      8.82 o
      2370    1  -4   2   4     93.47     85.94      8.82 o
      2371    2  -3  -6   2  32482.90  37732.50   1650.50 o
      2371    1  -3   2   4  32482.90  37732.50   1650.50 o
      2372    2  -2  -7   2  15436.60  17555.10    769.55 o
      2372    1  -2   2   4  15436.60  17555.10    769.55 o
      2373    2  -1  -8   2   2176.46   2346.99    104.88 o
      2373    1  -1   2   4   2176.46   2346.99    104.88 o
      2374    2   0  -9   2 241677.00 209856.00   9207.54 o
      2374    1   0   2   4 241677.00 209856.00   9207.54 o
      2375    2   1 -10   2   1331.27   1263.89     57.93 o
      2375    1   1   2   4   1331.27   1263.89     57.93 o
      2376    2   2 -11   2   3466.08   2465.96    158.18 o
      2376    1   2   2   4   3466.08   2465.96    158.18 o
      2377    2   3 -12   2    394.39    306.31     16.91 o
      2377    1   3   2   4    394.39    306.31     16.91 o
      2378    2   4 -13   2   1042.97   1002.22     47.63 o
      2378    1   4   2   4   1042.97   1002.22     47.63 o
      2379    2   5 -14   2   2773.72   2659.77    119.70 o
      2379    1   5   2   4   2773.72   2659.77    119.70 o
      2380    2   6 -15   2     83.33     68.61      7.23 o
      2380    1   6   2   4     83.33     68.61      7.23 o
      2381    2   7 -16   2   1403.14   1342.25     62.63 o
      2381    1   7   2   4   1403.14   1342.25     62.63 o
      2382    2   8 -17   2  18988.90  17900.80    785.70 o
      2382    1   8   2   4  18988.90  17900.80    785.70 o
      2383    2   9 -18   2   1181.63   1092.17     51.46 o
      2383    1   9   2   4   1181.63   1092.17     51.46 o
      2384    2  10 -19   2  11482.10  10996.80    480.03 o
      2384    1  10   2   4  11482.10  10996.80    480.03 o
      2385    2  11 -20   2    268.94    267.93     22.71 o
      2385    1  11   2   4    268.94    267.93     22.71 o
      2386    1 -13   3   4    292.31    298.95     18.36 o
      2387    1 -12   3   4      0.55     -3.81      6.03 <
      2388    1 -11   3   4     34.80     37.45      7.36 o
      2389    1 -10   3   4     19.38     19.58      7.07 <
      2390    1  -9   3   4   1247.95   1322.47     62.19 o
      2391    1  -8   3   4     20.03     15.72      6.58 <
      2392    1  -7   3   4   2062.96   2217.67    100.89 o
      2393    1  -6   3   4    163.84    156.88     12.74 o
      2394    1  -5   3   4     10.88      7.26      6.84 <
      2395    1  -4   3   4     11.14     10.20      6.77 <
      2396    1  -3   3   4   5461.32   5612.48    248.49 o
      2397    1  -2   3   4     89.86     97.99      8.49 o
      2398    1  -1   3   4   1803.32   1766.59     79.96 o
      2399    1   0   3   4    210.06    183.59     11.94 o
      2400    1   1   3   4    351.97    350.56     26.14 o
      2401    1   2   3   4    156.37    112.43      9.19 o
      2402    1   3   3   4     77.63     51.78      8.46 o
      2403    1   4   3   4     16.44     19.72      5.01 o
      2404    1   5   3   4     17.28     20.49      5.23 o
      2405    1   6   3   4     14.88     11.79      6.88 <
      2406    1   7   3   4    210.00    206.40     13.34 o
      2407    1   8   3   4    188.50    199.40     13.10 o
      2408    1   9   3   4     34.34     31.70      5.81 o
      2409    1  10   3   4    187.29    175.57     12.06 o
      2410    2 -14   4   4    294.10    292.81     18.09 o
      2410    1 -14   4   4    294.10    292.81     18.09 o
      2411    2 -13   3   4    585.74    552.01     28.99 o
      2411    1 -13   4   4    585.74    552.01     28.99 o
      2412    2 -12   2   4   6891.81   6584.14    292.91 o
      2412    1 -12   4   4   6891.81   6584.14    292.91 o
      2413    2 -11   1   4   2702.56   2700.79    122.79 o
      2413    1 -11   4   4   2702.56   2700.79    122.79 o
      2414    2 -10   0   4   3271.64   3227.95    145.86 o
      2414    1 -10   4   4   3271.64   3227.95    145.86 o
      2415    2  -9  -1   4   3408.44   3780.98    168.71 o
      2415    1  -9   4   4   3408.44   3780.98    168.71 o
      2416    2  -8  -2   4   4944.81   5252.55    234.90 o
      2416    1  -8   4   4   4944.81   5252.55    234.90 o
      2417    2  -7  -3   4    195.89    187.65     14.57 o
      2417    1  -7   4   4    195.89    187.65     14.57 o
      2418    2  -6  -4   4   1366.45   1400.51     65.43 o
      2418    1  -6   4   4   1366.45   1400.51     65.43 o
      2419    2  -5  -5   4    105.38    119.26     10.89 o
      2419    1  -5   4   4    105.38    119.26     10.89 o
      2420    2  -4  -6   4    807.29    816.51     56.17 o
      2420    1  -4   4   4    807.29    816.51     56.17 o
      2421    2  -3  -7   4    333.54    353.53     27.53 o
      2421    1  -3   4   4    333.54    353.53     27.53 o
      2422    2  -2  -8   4   8812.60   9088.94    400.43 o
      2422    1  -2   4   4   8812.60   9088.94    400.43 o
      2423    2  -1  -9   4   5853.26   6504.54    286.90 o
      2423    1  -1   4   4   5853.26   6504.54    286.90 o
      2424    2   0 -10   4   2918.55   3027.03    191.77 o
      2424    1   0   4   4   2918.55   3027.03    191.77 o
      2425    2   1 -11   4    229.00    221.08     13.38 o
      2425    1   1   4   4    229.00    221.08     13.38 o
      2426    2   2 -12   4    495.81    437.78     22.78 o
      2426    1   2   4   4    495.81    437.78     22.78 o
      2427    2   3 -13   4    577.09    563.05     28.23 o
      2427    1   3   4   4    577.09    563.05     28.23 o
      2428    2   4 -14   4   3118.70   3421.19    153.07 o
      2428    1   4   4   4   3118.70   3421.19    153.07 o
      2429    2   5 -15   4  12099.70  12245.30    538.04 o
      2429    1   5   4   4  12099.70  12245.30    538.04 o
      2430    2   6 -16   4   1270.09   1236.60     82.09 o
      2430    1   6   4   4   1270.09   1236.60     82.09 o
      2431    2   7 -17   4   7162.43   7513.94    330.00 o
      2431    1   7   4   4   7162.43   7513.94    330.00 o
      2432    2   8 -18   4  18148.70  17812.70    779.03 o
      2432    1   8   4   4  18148.70  17812.70    779.03 o
      2433    2   9 -19   4     10.51     22.14      7.46 <
      2433    1   9   4   4     10.51     22.14      7.46 <
      2434    2  10 -20   4   2929.27   3171.67    202.47 o
      2434    1  10   4   4   2929.27   3171.67    202.47 o
      2435    1 -14   5   4      1.07      1.81      5.86 <
      2436    1 -13   5   4     27.73     17.83     11.32 <
      2437    1 -12   5   4    505.02    455.30     25.30 o
      2438    1 -11   5   4   1914.36   2015.96     93.22 o
      2439    1 -10   5   4    158.24    141.47     11.58 o
      2440    1  -9   5   4    134.68    138.12     12.41 o
      2441    1  -8   5   4    203.81    226.53     16.27 o
      2442    1  -7   5   4   8309.05   8460.29    373.83 o
      2443    1  -6   5   4    172.89    154.64     18.07 o
      2444    1  -5   5   4  35086.20  36028.90   1577.60 o
      2445    1  -4   5   4     16.81     15.57      7.20 <
      2446    1  -3   5   4     73.82     51.34      8.24 o
      2447    1  -2   5   4    234.12    198.23     18.89 o
      2448    1  -1   5   4      1.40      0.44      5.25 <
      2449    1   0   5   4    158.72    175.18     11.71 o
      2450    1   1   5   4    537.74    514.14     26.30 o
      2451    1   2   5   4    359.16    432.69     31.71 o
      2452    1   3   5   4     87.00    124.72      9.60 o
      2453    1   4   5   4     39.45     37.93      7.99 o
      2454    1   5   5   4      0.09     -0.64      6.84 <
      2455    1   6   5   4      0.08     -1.92      4.55 <
      2456    1   7   5   4    724.42    723.36     51.25 o
      2457    1   8   5   4      8.54      6.45      7.44 <
      2458    1   9   5   4     24.19     18.82      5.30 o
      2459    2 -14   3   6    129.51     92.92     11.89 o
      2459    1 -14   6   4    129.51     92.92     11.89 o
      2460    2 -13   2   6     56.02     42.99     11.66 o
      2460    1 -13   6   4     56.02     42.99     11.66 o
      2461    2 -12   1   6     22.31     10.79      6.42 <
      2461    1 -12   6   4     22.31     10.79      6.42 <
      2462    1 -11   6   4      3.42      5.60      6.61 <
      2463    2 -10  -1   6   7030.81   7321.23    324.15 o
      2463    1 -10   6   4   7030.81   7321.23    324.15 o
      2464    2  -9  -2   6   1581.76   1697.30    113.24 o
      2464    1  -9   6   4   1581.76   1697.30    113.24 o
      2465    2  -8  -3   6     30.67     34.16      9.08 o
      2465    1  -8   6   4     30.67     34.16      9.08 o
      2466    2  -7  -4   6    154.03    175.04     14.22 o
      2466    1  -7   6   4    154.03    175.04     14.22 o
      2467    2  -6  -5   6   3032.33   3511.47    158.15 o
      2467    1  -6   6   4   3032.33   3511.47    158.15 o
      2468    2  -5  -6   6  18429.40  20525.10   1273.98 o
      2468    1  -5   6   4  18429.40  20525.10   1273.98 o
      2469    2  -4  -7   6      8.06      8.88      7.33 <
      2469    1  -4   6   4      8.06      8.88      7.33 <
      2470    2  -3  -8   6   8301.56   8426.36    373.64 o
      2470    1  -3   6   4   8301.56   8426.36    373.64 o
      2471    2  -2  -9   6 624558.00 648039.00  28304.00 o
      2471    1  -2   6   4 624558.00 648039.00  28304.00 o
      2472    2  -1 -10   6   3315.20   3515.49    157.34 o
      2472    1  -1   6   4   3315.20   3515.49    157.34 o
      2473    2   0 -11   6    311.32    315.49     17.69 o
      2473    1   0   6   4    311.32    315.49     17.69 o
      2474    2   1 -12   6    292.98    300.35     23.48 o
      2474    1   1   6   4    292.98    300.35     23.48 o
      2475    2   2 -13   6   1844.45   1750.37    113.47 o
      2475    1   2   6   4   1844.45   1750.37    113.47 o
      2476    2   3 -14   6   6498.29   6876.34    303.51 o
      2476    1   3   6   4   6498.29   6876.34    303.51 o
      2477    2   4 -15   6   1230.95   1315.25     61.84 o
      2477    1   4   6   4   1230.95   1315.25     61.84 o
      2478    2   5 -16   6   1920.52   1933.20     88.92 o
      2478    1   5   6   4   1920.52   1933.20     88.92 o
      2479    2   6 -17   6   5994.11   5920.56    262.61 o
      2479    1   6   6   4   5994.11   5920.56    262.61 o
      2480    2   7 -18   6   1832.53   1747.94     81.07 o
      2480    1   7   6   4   1832.53   1747.94     81.07 o
      2481    2   8 -19   6   2018.57   1958.93    127.02 o
      2481    1   8   6   4   2018.57   1958.93    127.02 o
      2482    2   9 -20   6     11.79      8.80      7.35 <
      2482    1   9   6   4     11.79      8.80      7.35 <
      2483    1 -14   7   4     16.72     11.44      7.52 <
      2484    1 -13   7   4      0.69      1.07      6.34 <
      2485    1 -12   7   4     15.62     12.53      7.54 <
      2486    1 -11   7   4   2788.40   2991.02    136.13 o
      2487    1 -10   7   4     27.90     17.28     10.59 <
      2488    1  -9   7   4    990.42   1119.34     78.58 o
      2489    1  -8   7   4     80.81     67.16     10.37 o
      2490    1  -7   7   4      9.53     16.83      8.61 <
      2491    1  -6   7   4     30.53     36.05      9.06 o
      2492    1  -5   7   4   1029.02    871.01     43.38 o
      2493    1  -4   7   4    789.12    911.35     62.52 o
      2494    1  -3   7   4      7.84      8.31     10.38 <
      2495    1  -2   7   4     38.17     31.25      9.23 o
      2496    1  -1   7   4      1.09     -5.15      7.09 <
      2497    1   0   7   4      7.07      7.26      5.59 <
      2498    1   1   7   4   8243.13   8387.84    369.38 o
      2499    1   2   7   4      0.65      1.74      5.13 <
      2500    1   3   7   4   3058.05   2947.43    133.02 o
      2501    1   4   7   4    117.36    136.96     14.97 o
      2502    1   5   7   4      5.41      9.68      6.23 <
      2503    1   6   7   4     18.04     19.61      5.77 o
      2504    1   7   7   4     16.71     14.38      5.78 <
      2505    1   8   7   4    345.30    367.95     20.90 o
      2506    2 -14   2   8    996.22    962.82     65.47 o
      2506    1 -14   8   4    996.22    962.82     65.47 o
      2507    2 -13   1   8    409.48    408.23     23.05 o
      2507    1 -13   8   4    409.48    408.23     23.05 o
      2508    2 -12   0   8  24636.90  25703.70   1126.48 o
      2508    1 -12   8   4  24636.90  25703.70   1126.48 o
      2509    2 -11  -1   8   3699.31   3598.69    160.18 o
      2509    1 -11   8   4   3699.31   3598.69    160.18 o
      2510    2 -10  -2   8     89.70     75.18     10.08 o
      2510    1 -10   8   4     89.70     75.18     10.08 o
      2511    2  -9  -3   8     40.51     33.63      8.31 o
      2511    1  -9   8   4     40.51     33.63      8.31 o
      2512    2  -8  -4   8    127.25    162.05     13.63 o
      2512    1  -8   8   4    127.25    162.05     13.63 o
      2513    2  -7  -5   8     20.94      7.34      7.83 <
      2513    1  -7   8   4     20.94      7.34      7.83 <
      2514    2  -6  -6   8    624.10    609.54     32.68 o
      2514    1  -6   8   4    624.10    609.54     32.68 o
      2515    2  -5  -7   8     72.18     67.41      9.16 o
      2515    1  -5   8   4     72.18     67.41      9.16 o
      2516    2  -4  -8   8    679.01    817.13     40.78 o
      2516    1  -4   8   4    679.01    817.13     40.78 o
      2517    2  -3  -9   8    881.19    776.31     56.10 o
      2517    1  -3   8   4    881.19    776.31     56.10 o
      2518    2  -2 -10   8     68.04     61.98      8.45 o
      2518    1  -2   8   4     68.04     61.98      8.45 o
      2519    2  -1 -11   8     16.33     17.51      6.82 <
      2519    1  -1   8   4     16.33     17.51      6.82 <
      2520    2   0 -12   8    187.88    165.88     11.89 o
      2520    1   0   8   4    187.88    165.88     11.89 o
      2521    2   1 -13   8   1011.31   1149.32     54.28 o
      2521    1   1   8   4   1011.31   1149.32     54.28 o
      2522    2   2 -14   8   1379.07   1645.76     75.82 o
      2522    1   2   8   4   1379.07   1645.76     75.82 o
      2523    2   3 -15   8   2885.83   3304.59    211.15 o
      2523    1   3   8   4   2885.83   3304.59    211.15 o
      2524    2   4 -16   8   7794.63   8084.72    351.65 o
      2524    1   4   8   4   7794.63   8084.72    351.65 o
      2525    2   5 -17   8   4424.36   4723.67    208.96 o
      2525    1   5   8   4   4424.36   4723.67    208.96 o
      2526    2   6 -18   8    731.50    810.12     57.74 o
      2526    1   6   8   4    731.50    810.12     57.74 o
      2527    2   7 -19   8    842.46    858.90     42.19 o
      2527    1   7   8   4    842.46    858.90     42.19 o
      2528    1 -13   9   4    895.35    876.68     43.19 o
      2529    1 -12   9   4    133.71    137.25     11.58 o
      2530    1 -11   9   4     31.43     16.89      6.67 <
      2531    1 -10   9   4    197.59    205.11     16.47 o
      2532    1  -9   9   4    118.95    128.71     12.38 o
      2533    1  -8   9   4     47.62     36.35     12.74 <
      2534    1  -7   9   4    489.84    508.08     40.38 o
      2535    1  -6   9   4      9.51      9.24      7.59 <
      2536    1  -5   9   4     62.86     66.19      9.26 o
      2537    1  -4   9   4     28.46     27.30      7.68 o
      2538    1  -3   9   4    473.59    508.24     27.22 o
      2539    1  -2   9   4     15.68     12.58      6.52 <
      2540    1  -1   9   4   2479.90   2652.60    170.86 o
      2541    1   0   9   4    905.02    969.89     47.25 o
      2542    1   1   9   4     42.10     32.20      6.82 o
      2543    1   2   9   4     55.73     56.10     11.92 o
      2544    1   3   9   4     65.69     64.35      8.03 o
      2545    1   4   9   4     21.48     20.21      6.24 o
      2546    1   5   9   4     90.87     89.91      9.10 o
      2547    1   6   9   4      0.19      4.24      6.59 <
      2548    1 -13  10   4     10.41      8.85      6.14 <
      2549    2 -12  -1  10   5969.44   5971.37    377.06 o
      2549    1 -12  10   4   5969.44   5971.37    377.06 o
      2550    2 -11  -2  10    212.16    181.07     17.83 o
      2550    1 -11  10   4    212.16    181.07     17.83 o
      2551    2 -10  -3  10     50.52     55.24      9.99 o
      2551    1 -10  10   4     50.52     55.24      9.99 o
      2552    2  -9  -4  10   1596.23   1617.10     76.45 o
      2552    1  -9  10   4   1596.23   1617.10     76.45 o
      2553    2  -8  -5  10    454.42    456.29     26.34 o
      2553    1  -8  10   4    454.42    456.29     26.34 o
      2554    2  -7  -6  10   7647.98   8119.21    509.72 o
      2554    1  -7  10   4   7647.98   8119.21    509.72 o
      2555    2  -6  -7  10   3539.75   3885.37    174.22 o
      2555    1  -6  10   4   3539.75   3885.37    174.22 o
      2556    2  -5  -8  10   7126.61   7848.01    346.75 o
      2556    1  -5  10   4   7126.61   7848.01    346.75 o
      2557    2  -4  -9  10  54492.40  60803.30   3763.16 o
      2557    1  -4  10   4  54492.40  60803.30   3763.16 o
      2558    2  -3 -10  10     57.13     69.65      8.83 o
      2558    1  -3  10   4     57.13     69.65      8.83 o
      2559    2  -2 -11  10   3337.57   3940.80    176.56 o
      2559    1  -2  10   4   3337.57   3940.80    176.56 o
      2560    2  -1 -12  10     42.95     36.19      7.25 o
      2560    1  -1  10   4     42.95     36.19      7.25 o
      2561    2   0 -13  10   2678.18   2786.63    126.24 o
      2561    1   0  10   4   2678.18   2786.63    126.24 o
      2562    2   1 -14  10   1192.07   1325.80     89.81 o
      2562    1   1  10   4   1192.07   1325.80     89.81 o
      2563    2   2 -15  10    205.61    206.32     14.15 o
      2563    1   2  10   4    205.61    206.32     14.15 o
      2564    2   3 -16  10     21.28     19.58      6.01 o
      2564    1   3  10   4     21.28     19.58      6.01 o
      2565    2   4 -17  10   6698.29   6717.36    298.65 o
      2565    1   4  10   4   6698.29   6717.36    298.65 o
      2566    2   5 -18  10    190.96    175.62     16.88 o
      2566    1   5  10   4    190.96    175.62     16.88 o
      2567    1 -13  11   4    145.88    157.65     16.01 o
      2568    1 -12  11   4     96.95     95.44     10.16 o
      2569    1 -11  11   4   3245.36   3400.01    154.02 o
      2570    1 -10  11   4     77.43     80.98     10.69 o
      2571    1  -9  11   4   3653.82   3743.70    169.45 o
      2572    1  -8  11   4     47.05     46.15     12.53 o
      2573    1  -7  11   4    624.58    667.10     35.13 o
      2574    1  -6  11   4     98.77     83.25     10.24 o
      2575    1  -5  11   4    699.86    797.58     57.77 o
      2576    1  -4  11   4      1.43      5.18      6.63 <
      2577    1  -3  11   4      0.21     -3.63      6.25 <
      2578    1  -2  11   4      2.32     12.16      6.18 <
      2579    1  -1  11   4   1445.89   1676.89    111.42 o
      2580    1   0  11   4     41.14     43.02      7.53 o
      2581    1   1  11   4    902.10   1000.77     48.31 o
      2582    1   2  11   4     28.59     30.66      7.08 o
      2583    1   3  11   4    113.46    111.75     10.58 o
      2584    1   4  11   4     33.39     43.66      8.93 o
      2585    2 -12  -2  12   2131.00   1989.96     91.13 o
      2585    1 -12  12   4   2131.00   1989.96     91.13 o
      2586    2 -11  -3  12    486.32    456.79     25.45 o
      2586    1 -11  12   4    486.32    456.79     25.45 o
      2587    2 -10  -4  12    870.00    880.78     44.79 o
      2587    1 -10  12   4    870.00    880.78     44.79 o
      2588    2  -9  -5  12     59.33     50.39      9.26 o
      2588    1  -9  12   4     59.33     50.39      9.26 o
      2589    2  -8  -6  12    426.20    435.08     25.04 o
      2589    1  -8  12   4    426.20    435.08     25.04 o
      2590    2  -7  -7  12    967.82    852.75     60.73 o
      2590    1  -7  12   4    967.82    852.75     60.73 o
      2591    2  -6  -8  12  15810.20  16897.00    743.37 o
      2591    1  -6  12   4  15810.20  16897.00    743.37 o
      2592    2  -5  -9  12     34.77     26.40      7.39 o
      2592    1  -5  12   4     34.77     26.40      7.39 o
      2593    2  -4 -10  12   9967.80  10648.50    469.73 o
      2593    1  -4  12   4   9967.80  10648.50    469.73 o
      2594    2  -3 -11  12    206.90    254.36     16.64 o
      2594    1  -3  12   4    206.90    254.36     16.64 o
      2595    2  -2 -12  12      5.96      6.19      6.37 <
      2595    1  -2  12   4      5.96      6.19      6.37 <
      2596    2  -1 -13  12    256.24    266.11     17.08 o
      2596    1  -1  12   4    256.24    266.11     17.08 o
      2597    2   0 -14  12   1439.42   1575.76    104.14 o
      2597    1   0  12   4   1439.42   1575.76    104.14 o
      2598    2   1 -15  12     29.41     19.66      6.86 <
      2598    1   1  12   4     29.41     19.66      6.86 <
      2599    2   2 -16  12   2026.21   1887.65    123.11 o
      2599    1   2  12   4   2026.21   1887.65    123.11 o
      2600    1 -11  13   4     82.02     68.41      8.84 o
      2601    1 -10  13   4     19.61     14.30      9.33 <
      2602    1  -9  13   4    398.69    371.22     22.39 o
      2603    1  -8  13   4     49.03     38.00      8.37 o
      2604    1  -7  13   4     14.01     10.88      8.06 <
      2605    1  -6  13   4      4.06      5.93      7.35 <
      2606    1  -5  13   4    843.13    954.76     66.49 o
      2607    1  -4  13   4     10.76     11.29      7.87 <
      2608    1  -3  13   4    151.57    177.55     17.99 o
      2609    1  -2  13   4    749.25    816.34     57.12 o
      2610    1  -1  13   4   4020.11   4337.96    274.88 o
      2611    1   0  13   4     79.06     73.80     10.99 o
      2612    2 -11  -4  14    825.31    733.14     51.34 o
      2612    1 -11  14   4    825.31    733.14     51.34 o
      2613    2 -10  -5  14      5.49      6.00      7.05 <
      2613    1 -10  14   4      5.49      6.00      7.05 <
      2614    2  -9  -6  14    856.47    654.42     48.65 o
      2614    1  -9  14   4    856.47    654.42     48.65 o
      2615    2  -8  -7  14    272.24    289.04     18.89 o
      2615    1  -8  14   4    272.24    289.04     18.89 o
      2616    2  -7  -8  14   1181.98   1232.88     59.18 o
      2616    1  -7  14   4   1181.98   1232.88     59.18 o
      2617    2  -6  -9  14  11525.80  10706.30    468.17 o
      2617    1  -6  14   4  11525.80  10706.30    468.17 o
      2618    2  -5 -10  14      3.25      7.44      6.52 <
      2618    1  -5  14   4      3.25      7.44      6.52 <
      2619    2  -4 -11  14   3646.03   3681.14    234.50 o
      2619    1  -4  14   4   3646.03   3681.14    234.50 o
      2620    2  -3 -12  14   2439.69   2449.68    158.05 o
      2620    1  -3  14   4   2439.69   2449.68    158.05 o
      2621    1   5 -13   5   1300.50    955.62     62.08 o
      2622    1   6 -13   5    128.10    102.13      8.85 o
      2623    1   7 -13   5     23.93     29.94      7.04 o
      2624    1   8 -13   5    903.68   1004.15     48.42 o
      2625    1   9 -13   5    280.27    273.65     17.58 o
      2626    1  10 -13   5     25.01     37.56      7.37 o
      2627    2   4  -8 -12   3900.35   2322.27    104.15 o
      2627    1   4 -12   5   3900.35   2322.27    104.15 o
      2628    2   5  -9 -12     78.02     53.58      6.33 o
      2628    1   5 -12   5     78.02     53.58      6.33 o
      2629    2   6 -10 -12  18215.30  18213.70    799.19 o
      2629    1   6 -12   5  18215.30  18213.70    799.19 o
      2630    2   7 -11 -12    104.47    112.06     10.14 o
      2630    1   7 -12   5    104.47    112.06     10.14 o
      2631    2   8 -12 -12    201.76    206.68     14.67 o
      2631    1   8 -12   5    201.76    206.68     14.67 o
      2632    2   9 -13 -12    133.81    161.78     12.94 o
      2632    1   9 -12   5    133.81    161.78     12.94 o
      2633    2  10 -14 -12   1469.02   1546.17    101.52 o
      2633    1  10 -12   5   1469.02   1546.17    101.52 o
      2634    2  11 -15 -12    561.21    572.06     29.85 o
      2634    1  11 -12   5    561.21    572.06     29.85 o
      2635    1   3 -11   5      0.48     -0.17      1.45 <
      2636    1   4 -11   5    256.03    300.18     16.11 o
      2637    1   5 -11   5    206.19    202.40     13.07 o
      2638    1   6 -11   5     73.07     93.49      9.45 o
      2639    1   7 -11   5    278.77    294.57     17.98 o
      2640    1   8 -11   5      0.23      1.68      6.73 <
      2641    1   9 -11   5   1012.78   1119.29     54.49 o
      2642    1  10 -11   5    314.30    325.72     19.39 o
      2643    1  11 -11   5   1550.36   1556.70     73.55 o
      2644    1  12 -11   5    335.57    320.29     25.20 o
      2645    2   3  -8 -10   1770.64   1463.40     66.83 o
      2645    1   3 -10   5   1770.64   1463.40     66.83 o
      2646    2   4  -9 -10  52769.00  55682.40   2443.16 o
      2646    1   4 -10   5  52769.00  55682.40   2443.16 o
      2647    2   5 -10 -10    770.78    734.97     36.10 o
      2647    1   5 -10   5    770.78    734.97     36.10 o
      2648    2   6 -11 -10   2425.11   2802.97    125.05 o
      2648    1   6 -10   5   2425.11   2802.97    125.05 o
      2649    2   7 -12 -10   1508.22   1611.52     74.46 o
      2649    1   7 -10   5   1508.22   1611.52     74.46 o
      2650    2   8 -13 -10    145.30    161.93     12.58 o
      2650    1   8 -10   5    145.30    161.93     12.58 o
      2651    2   9 -14 -10   1532.63   1506.79     70.59 o
      2651    1   9 -10   5   1532.63   1506.79     70.59 o
      2652    2  10 -15 -10    152.33    148.28     11.62 o
      2652    1  10 -10   5    152.33    148.28     11.62 o
      2653    2  11 -16 -10    353.71    338.56     29.02 o
      2653    1  11 -10   5    353.71    338.56     29.02 o
      2654    2  12 -17 -10   5115.77   4286.12    270.19 o
      2654    1  12 -10   5   5115.77   4286.12    270.19 o
      2655    1  -6  -9   5      7.68     -0.82      3.26 <
      2656    1   2  -9   5     46.37     29.85      2.64 o
      2657    1   3  -9   5     13.18     11.11      4.23 <
      2658    1   4  -9   5    206.10    248.18     18.91 o
      2659    1   5  -9   5      0.87      3.57      5.48 <
      2660    1   6  -9   5    997.57   1120.54     53.41 o
      2661    1   7  -9   5     33.53     40.09      7.37 o
      2662    1   8  -9   5     21.81     20.49      6.96 <
      2663    1   9  -9   5     59.32     65.24      8.49 o
      2664    1  10  -9   5      1.51      4.37      6.39 <
      2665    1  11  -9   5    177.71    158.55     18.92 o
      2666    1  12  -9   5     54.09     46.27      7.85 o
      2667    2  -7   1  -8    245.45    218.07     13.97 o
      2667    1  -7  -8   5    245.45    218.07     13.97 o
      2668    2  -6   0  -8   4240.89   3760.70    167.67 o
      2668    1  -6  -8   5   4240.89   3760.70    167.67 o
      2669    2  -5  -1  -8    185.99    108.60      7.33 o
      2669    1  -5  -8   5    185.99    108.60      7.33 o
      2670    2   2  -8  -8   2006.42   1618.01     72.90 o
      2670    1   2  -8   5   2006.42   1618.01     72.90 o
      2671    2   3  -9  -8    993.58   1080.04     49.23 o
      2671    1   3  -8   5    993.58   1080.04     49.23 o
      2672    2   4 -10  -8    298.15    279.61     21.00 o
      2672    1   4  -8   5    298.15    279.61     21.00 o
      2673    2   6 -12  -8      3.39      9.65      5.75 <
      2673    1   6  -8   5      3.39      9.65      5.75 <
      2674    2   7 -13  -8    230.03    208.38     14.06 o
      2674    1   7  -8   5    230.03    208.38     14.06 o
      2675    2   8 -14  -8      7.39      4.88      6.42 <
      2675    1   8  -8   5      7.39      4.88      6.42 <
      2676    2  11 -17  -8   5580.96   5300.14    233.49 o
      2676    1  11  -8   5   5580.96   5300.14    233.49 o
      2677    2  12 -18  -8  14001.20  14175.30    605.20 o
      2677    1  12  -8   5  14001.20  14175.30    605.20 o
      2678    1  -9  -7   5      0.77     -5.52      6.50 <
      2679    1  -8  -7   5    287.24    321.37     19.10 o
      2680    1  -7  -7   5     19.67     26.03      5.89 o
      2681    1  -6  -7   5     13.18      9.04      5.66 <
      2682    1  -5  -7   5      0.78      4.10      3.89 <
      2683    1  -4  -7   5      3.88      4.50      2.42 <
      2684    1   2  -7   5    258.36    275.45     14.23 o
      2685    1   3  -7   5     14.87     11.51      4.88 <
      2686    1   4  -7   5    508.40    611.31     41.55 o
      2687    1   5  -7   5     21.07     25.69      6.27 o
      2688    1   6  -7   5      2.41      1.45      5.90 <
      2689    1   7  -7   5     37.37     50.34      7.78 o
      2690    1   8  -7   5    754.92    836.80     57.54 o
      2691    1   9  -7   5    342.49    339.74     29.23 o
      2692    1  10  -7   5    114.79    103.16     10.03 o
      2693    1  11  -7   5   1197.02   1124.61     52.21 o
      2694    1  12  -7   5    104.56    120.79     10.52 o
      2695    2 -10   3  -6    256.50    272.74     25.92 o
      2695    1 -10  -6   5    256.50    272.74     25.92 o
      2696    2  -9   2  -6     56.47     66.49      8.32 o
      2696    1  -9  -6   5     56.47     66.49      8.32 o
      2697    2  -8   1  -6     20.66     23.58      6.11 o
      2697    1  -8  -6   5     20.66     23.58      6.11 o
      2698    1  -7  -6   5      4.10      9.06      9.06 <
      2699    2  -6  -1  -6  11135.80  10460.70    650.64 o
      2699    1  -6  -6   5  11135.80  10460.70    650.64 o
      2700    2  -5  -2  -6     99.03     81.89      6.87 o
      2700    1  -5  -6   5     99.03     81.89      6.87 o
      2701    2  -4  -3  -6    360.31    299.12     15.13 o
      2701    1  -4  -6   5    360.31    299.12     15.13 o
      2702    2   1  -8  -6  22757.40  17594.50    786.12 o
      2702    1   1  -6   5  22757.40  17594.50    786.12 o
      2703    2   2  -9  -6 616116.00 600298.00  26347.40 o
      2703    1   2  -6   5 616116.00 600298.00  26347.40 o
      2704    2   3 -10  -6    451.72    507.58     25.46 o
      2704    1   3  -6   5    451.72    507.58     25.46 o
      2705    2   4 -11  -6   1645.61   1468.23     94.29 o
      2705    1   4  -6   5   1645.61   1468.23     94.29 o
      2706    2   5 -12  -6   1059.65   1158.57     54.37 o
      2706    1   5  -6   5   1059.65   1158.57     54.37 o
      2707    2   6 -13  -6    962.76   1040.13     48.93 o
      2707    1   6  -6   5    962.76   1040.13     48.93 o
      2708    2   7 -14  -6    989.72   1044.15     50.19 o
      2708    1   7  -6   5    989.72   1044.15     50.19 o
      2709    2   8 -15  -6    132.02    131.77     13.84 o
      2709    1   8  -6   5    132.02    131.77     13.84 o
      2710    2   9 -16  -6    500.44    519.63     40.43 o
      2710    1   9  -6   5    500.44    519.63     40.43 o
      2711    2  10 -17  -6   1729.64   1600.16     71.42 o
      2711    1  10  -6   5   1729.64   1600.16     71.42 o
      2712    2  11 -18  -6    293.28    295.55     17.75 o
      2712    1  11  -6   5    293.28    295.55     17.75 o
      2713    2  12 -19  -6   2292.70   2126.66     97.73 o
      2713    1  12  -6   5   2292.70   2126.66     97.73 o
      2714    1 -11  -5   5   4509.10   4697.68    211.21 o
      2715    1 -10  -5   5     26.19     21.21      6.55 o
      2716    1  -9  -5   5      1.93      5.15      5.71 <
      2717    1  -8  -5   5      0.09      5.73      5.89 <
      2718    1  -7  -5   5   1548.93   1758.01    114.75 o
      2719    1  -6  -5   5     14.67     17.18      5.65 o
      2720    1  -5  -5   5    136.47    136.71      9.28 o
      2721    1  -4  -5   5     20.89     16.26      4.06 o
      2722    1  -3  -5   5   1862.58   1517.12     67.25 o
      2723    1   1  -5   5    942.42   1001.77     43.57 o
      2724    1   2  -5   5    968.07   1071.14     47.60 o
      2725    1   3  -5   5      8.46     15.14      5.52 <
      2726    1   4  -5   5   1056.76   1180.47     54.11 o
      2727    1   5  -5   5  12262.10  11930.50    743.36 o
      2728    1   6  -5   5      0.29      0.51      6.57 <
      2729    1   7  -5   5   7273.26   7912.20    348.67 o
      2730    1   8  -5   5      1.26      4.76      6.31 <
      2731    1   9  -5   5     81.43     74.30      8.04 o
      2732    1  10  -5   5    261.23    264.30     16.70 o
      2733    1  11  -5   5    280.94    244.03     23.87 o
      2734    1  12  -5   5   1257.06   1280.73     85.53 o
      2735    2 -12   4  -4     26.53     15.35      6.32 <
      2735    1 -12  -4   5     26.53     15.35      6.32 <
      2736    2 -11   3  -4   1024.93   1032.52     49.83 o
      2736    1 -11  -4   5   1024.93   1032.52     49.83 o
      2737    2 -10   2  -4   2322.92   2560.21    116.80 o
      2737    1 -10  -4   5   2322.92   2560.21    116.80 o
      2738    2  -9   1  -4    136.51    143.94     11.29 o
      2738    1  -9  -4   5    136.51    143.94     11.29 o
      2739    2  -8   0  -4  43769.00  52102.00   2266.19 o
      2739    1  -8  -4   5  43769.00  52102.00   2266.19 o
      2740    2  -7  -1  -4    909.35   1174.42     78.70 o
      2740    1  -7  -4   5    909.35   1174.42     78.70 o
      2741    2  -6  -2  -4    148.00    215.99     12.92 o
      2741    1  -6  -4   5    148.00    215.99     12.92 o
      2742    2  -5  -3  -4   6732.51   7045.04    308.58 o
      2742    1  -5  -4   5   6732.51   7045.04    308.58 o
      2743    2  -4  -4  -4   8181.12   8628.92    377.72 o
      2743    1  -4  -4   5   8181.12   8628.92    377.72 o
      2744    2  -3  -5  -4   2698.61   2780.39    120.74 o
      2744    1  -3  -4   5   2698.61   2780.39    120.74 o
      2745    2   0  -8  -4   1021.14    976.70     61.18 o
      2745    1   0  -4   5   1021.14    976.70     61.18 o
      2746    2   1  -9  -4   5900.36   6126.48    268.19 o
      2746    1   1  -4   5   5900.36   6126.48    268.19 o
      2747    2   2 -10  -4   3072.92   2922.16    129.38 o
      2747    1   2  -4   5   3072.92   2922.16    129.38 o
      2748    2   3 -11  -4   1321.11   1353.16     61.31 o
      2748    1   3  -4   5   1321.11   1353.16     61.31 o
      2749    2   4 -12  -4    265.93    223.49     12.73 o
      2749    1   4  -4   5    265.93    223.49     12.73 o
      2750    2   5 -13  -4   1106.35   1015.87     67.51 o
      2750    1   5  -4   5   1106.35   1015.87     67.51 o
      2751    2   6 -14  -4   1919.34   1778.62     80.99 o
      2751    1   6  -4   5   1919.34   1778.62     80.99 o
      2752    2   7 -15  -4     62.37     58.10      6.43 o
      2752    1   7  -4   5     62.37     58.10      6.43 o
      2753    2   8 -16  -4   9456.45   9241.89    403.17 o
      2753    1   8  -4   5   9456.45   9241.89    403.17 o
      2754    2   9 -17  -4   8644.42   9162.71    404.69 o
      2754    1   9  -4   5   8644.42   9162.71    404.69 o
      2755    2  10 -18  -4    407.68    431.73     23.95 o
      2755    1  10  -4   5    407.68    431.73     23.95 o
      2756    2  11 -19  -4   1621.74   1650.98    109.35 o
      2756    1  11  -4   5   1621.74   1650.98    109.35 o
      2757    2  12 -20  -4  11093.10  10372.80    646.52 o
      2757    1  12  -4   5  11093.10  10372.80    646.52 o
      2758    1 -13  -3   5   5633.57   5332.26    238.34 o
      2759    1 -12  -3   5     10.49      6.97      6.43 <
      2760    1 -11  -3   5    242.18    254.50     16.62 o
      2761    1 -10  -3   5     79.55     74.85      8.46 o
      2762    1  -9  -3   5     29.09     27.36      6.86 o
      2763    1  -8  -3   5     27.57     23.18      6.84 o
      2764    1  -7  -3   5     12.62     14.54      5.83 <
      2765    1  -6  -3   5      3.30     -0.03      5.05 <
      2766    1  -5  -3   5    371.91    394.38     20.39 o
      2767    1  -3  -3   5     85.46     75.34      5.60 o
      2768    1  -2  -3   5    101.51     80.33      5.35 o
      2769    1  -1  -3   5      3.85      2.46      2.23 <
      2770    1   0  -3   5     43.62     55.28      3.99 o
      2771    1   1  -3   5   1804.19   1808.68     80.41 o
      2772    1   2  -3   5    152.33    158.15      9.37 o
      2773    1   3  -3   5   1392.47   1419.32     64.56 o
      2774    1   4  -3   5      2.38      3.10      3.84 <
      2775    1   5  -3   5     82.22    111.90     12.29 o
      2776    1   6  -3   5   1066.87   1099.86     51.88 o
      2777    1   7  -3   5    121.76    123.56      9.74 o
      2778    1   8  -3   5     89.30     91.64      8.39 o
      2779    1   9  -3   5    364.29    392.48     22.33 o
      2780    1  10  -3   5     29.19     21.49      6.43 o
      2781    1  11  -3   5     43.82     42.05      7.61 o
      2782    1  12  -3   5     88.23     88.00     11.99 o
      2783    2 -13   4  -2     52.33     51.79      8.03 o
      2783    1 -13  -2   5     52.33     51.79      8.03 o
      2784    2 -12   3  -2     77.42     82.33     10.62 o
      2784    1 -12  -2   5     77.42     82.33     10.62 o
      2785    2 -11   2  -2   1326.11   1356.02     63.99 o
      2785    1 -11  -2   5   1326.11   1356.02     63.99 o
      2786    2 -10   1  -2   6521.57   6990.35    310.27 o
      2786    1 -10  -2   5   6521.57   6990.35    310.27 o
      2787    1  -9  -2   5      8.10      2.76      5.88 <
      2788    2  -8  -1  -2  30835.50  32769.50   1436.84 o
      2788    1  -8  -2   5  30835.50  32769.50   1436.84 o
      2789    2  -7  -2  -2    661.10    641.11     31.91 o
      2789    1  -7  -2   5    661.10    641.11     31.91 o
      2790    2  -5  -4  -2     42.43     21.17      5.27 o
      2790    1  -5  -2   5     42.43     21.17      5.27 o
      2791    2  -4  -5  -2    594.67    684.04     32.08 o
      2791    1  -4  -2   5    594.67    684.04     32.08 o
      2792    2  -3  -6  -2  11230.30  12578.40    550.10 o
      2792    1  -3  -2   5  11230.30  12578.40    550.10 o
      2793    2  -2  -7  -2   8905.35   9195.33    401.81 o
      2793    1  -2  -2   5   8905.35   9195.33    401.81 o
      2794    2  -1  -8  -2  37140.80  41318.50   1806.51 o
      2794    1  -1  -2   5  37140.80  41318.50   1806.51 o
      2795    2   0  -9  -2 239830.00 268929.00  11750.80 o
      2795    1   0  -2   5 239830.00 268929.00  11750.80 o
      2796    2   1 -10  -2   1726.89   1606.00     71.53 o
      2796    1   1  -2   5   1726.89   1606.00     71.53 o
      2797    2   2 -11  -2    119.43    109.35      7.56 o
      2797    1   2  -2   5    119.43    109.35      7.56 o
      2798    2   3 -12  -2   1790.41   1791.83    114.23 o
      2798    1   3  -2   5   1790.41   1791.83    114.23 o
      2799    2   4 -13  -2   1417.35   1384.24     63.13 o
      2799    1   4  -2   5   1417.35   1384.24     63.13 o
      2800    2   5 -14  -2   3303.97   3516.23    156.63 o
      2800    1   5  -2   5   3303.97   3516.23    156.63 o
      2801    2   6 -15  -2   4513.95   4613.88    204.96 o
      2801    1   6  -2   5   4513.95   4613.88    204.96 o
      2802    2   7 -16  -2    383.26    379.08     20.63 o
      2802    1   7  -2   5    383.26    379.08     20.63 o
      2803    2   8 -17  -2  22395.20  22283.30    972.98 o
      2803    1   8  -2   5  22395.20  22283.30    972.98 o
      2804    2   9 -18  -2   1195.20   1093.60     51.88 o
      2804    1   9  -2   5   1195.20   1093.60     51.88 o
      2805    2  10 -19  -2   3837.56   3767.08    238.64 o
      2805    1  10  -2   5   3837.56   3767.08    238.64 o
      2806    2  11 -20  -2    118.30    109.00     10.08 o
      2806    1  11  -2   5    118.30    109.00     10.08 o
      2807    1 -13  -1   5   3093.88   2861.25    130.06 o
      2808    1 -12  -1   5     22.73     22.22      6.95 o
      2809    1 -11  -1   5     57.04     52.66      7.99 o
      2810    1 -10  -1   5     65.03     69.92      8.33 o
      2811    1  -9  -1   5    356.53    371.61     21.20 o
      2812    1  -7  -1   5   3645.62   3877.11    245.55 o
      2813    1  -6  -1   5     29.65     24.16      6.06 o
      2814    1  -5  -1   5  11367.40  12914.40    556.45 o
      2815    1  -4  -1   5     78.33     83.51      8.13 o
      2816    1  -3  -1   5   7756.62   8724.27    382.27 o
      2817    1  -2  -1   5     18.05     18.58      4.94 o
      2818    1  -1  -1   5      1.15     -0.42      3.78 <
      2819    1   0  -1   5    431.25    349.05     17.85 o
      2820    1   1  -1   5     22.60     12.77      3.94 o
      2821    1   2  -1   5    329.72    255.28     13.91 o
      2822    1   3  -1   5   4565.99   4407.11    194.42 o
      2823    1   4  -1   5      3.39      2.55      4.06 <
      2824    1   5  -1   5     24.07     14.28      4.93 <
      2825    1   6  -1   5     94.27     80.67      7.90 o
      2826    1   7  -1   5      5.46      4.83      6.36 <
      2827    1   8  -1   5    419.00    395.01     29.94 o
      2828    1   9  -1   5    217.20    218.51     13.79 o
      2829    1  10  -1   5    534.12    510.50     26.93 o
      2830    1  11  -1   5    215.29    206.56     14.42 o
      2831    2 -14   4   0   1402.51   1277.62     85.16 o
      2831    1 -14   0   5   1402.51   1277.62     85.16 o
      2832    2 -13   3   0     12.41      2.38      9.99 <
      2832    1 -13   0   5     12.41      2.38      9.99 <
      2833    2 -12   2   0   2309.31   2432.56    111.35 o
      2833    1 -12   0   5   2309.31   2432.56    111.35 o
      2834    2 -11   1   0   3951.62   4261.23    191.12 o
      2834    1 -11   0   5   3951.62   4261.23    191.12 o
      2835    2 -10   0   0  86419.00  91584.10   4008.61 o
      2835    1 -10   0   5  86419.00  91584.10   4008.61 o
      2836    2  -9  -1   0    760.89    867.39     42.43 o
      2836    1  -9   0   5    760.89    867.39     42.43 o
      2837    2  -8  -2   0   1120.58   1137.27     54.21 o
      2837    1  -8   0   5   1120.58   1137.27     54.21 o
      2838    2  -7  -3   0   4198.16   4356.58    275.01 o
      2838    1  -7   0   5   4198.16   4356.58    275.01 o
      2839    2  -6  -4   0     78.34     68.55      9.65 o
      2839    1  -6   0   5     78.34     68.55      9.65 o
      2840    2  -5  -5   0   2625.92   2725.21    122.57 o
      2840    1  -5   0   5   2625.92   2725.21    122.57 o
      2841    2  -4  -6   0     67.20     53.12      7.64 o
      2841    1  -4   0   5     67.20     53.12      7.64 o
      2842    2  -3  -7   0     63.03     70.28      7.28 o
      2842    1  -3   0   5     63.03     70.28      7.28 o
      2843    2  -2  -8   0 116668.00 137378.00   6000.43 o
      2843    1  -2   0   5 116668.00 137378.00   6000.43 o
      2844    2  -1  -9   0   1900.19   1944.05     87.13 o
      2844    1  -1   0   5   1900.19   1944.05     87.13 o
      2845    2   0 -10   0  62843.00  64894.10   2839.49 o
      2845    1   0   0   5  62843.00  64894.10   2839.49 o
      2846    2   1 -11   0      9.13      5.09      3.97 <
      2846    1   1   0   5      9.13      5.09      3.97 <
      2847    2   2 -12   0    249.72    208.66     17.07 o
      2847    1   2   0   5    249.72    208.66     17.07 o
      2848    2   3 -13   0    137.30     83.22      7.13 o
      2848    1   3   0   5    137.30     83.22      7.13 o
      2849    2   4 -14   0     18.28     15.11      6.01 <
      2849    1   4   0   5     18.28     15.11      6.01 <
      2850    2   5 -15   0    678.16    645.89     31.88 o
      2850    1   5   0   5    678.16    645.89     31.88 o
      2851    2   6 -16   0   1666.51   1561.43     71.88 o
      2851    1   6   0   5   1666.51   1561.43     71.88 o
      2852    2   7 -17   0  21062.90  21187.90    928.36 o
      2852    1   7   0   5  21062.90  21187.90    928.36 o
      2853    2   8 -18   0  29154.20  27494.90   1195.98 o
      2853    1   8   0   5  29154.20  27494.90   1195.98 o
      2854    2   9 -19   0    247.29    216.17     13.70 o
      2854    1   9   0   5    247.29    216.17     13.70 o
      2855    2  10 -20   0   2374.40   1996.09    129.42 o
      2855    1  10   0   5   2374.40   1996.09    129.42 o
      2856    2  11 -21   0     18.85     16.68      7.27 <
      2856    1  11   0   5     18.85     16.68      7.27 <
      2857    1 -14   1   5     98.76     98.86     12.26 o
      2858    1 -13   1   5     81.51     71.73     12.80 o
      2859    1 -12   1   5     94.73     78.55      9.04 o
      2860    1 -10   1   5     31.32     23.34      8.49 <
      2861    1  -9   1   5      2.63      9.72      6.49 <
      2862    1  -8   1   5     92.20     97.97      9.38 o
      2863    1  -7   1   5    719.97    708.13     50.03 o
      2864    1  -6   1   5    170.33    171.69     13.08 o
      2865    1  -5   1   5    556.93    483.48     37.07 o
      2866    1  -4   1   5      0.42      1.58      5.61 <
      2867    1  -3   1   5      5.43      2.36      6.20 <
      2868    1  -2   1   5     26.96     17.61      6.09 <
      2869    1  -1   1   5    767.72    800.83     37.73 o
      2870    1   0   1   5    945.43    736.48     35.63 o
      2871    1   1   1   5    102.96     79.34      7.10 o
      2872    1   2   1   5    287.35    277.67     15.41 o
      2873    1   3   1   5  35142.30  32261.50   1409.56 o
      2874    1   4   1   5    181.74    149.74     10.41 o
      2875    1   5   1   5   2385.53   2405.86    107.86 o
      2876    1   6   1   5     35.45     24.31      5.62 o
      2877    1   7   1   5   1757.65   1773.58     81.85 o
      2878    1   8   1   5      7.20      4.48      4.71 <
      2879    1   9   1   5     82.83     67.88      7.53 o
      2880    1  10   1   5      4.41      2.54      4.63 <
      2881    1  11   1   5    192.51    185.57     18.08 o
      2882    2 -14   3   2    501.55    503.15     26.99 o
      2882    1 -14   2   5    501.55    503.15     26.99 o
      2883    2 -13   2   2    874.11    884.49     43.50 o
      2883    1 -13   2   5    874.11    884.49     43.50 o
      2884    2 -12   1   2    603.57    574.59     29.97 o
      2884    1 -12   2   5    603.57    574.59     29.97 o
      2885    1 -11   2   5      7.61     -3.74     10.03 <
      2886    2 -10  -1   2    435.50    423.32     23.55 o
      2886    1 -10   2   5    435.50    423.32     23.55 o
      2887    2  -9  -2   2    239.79    246.84     15.77 o
      2887    1  -9   2   5    239.79    246.84     15.77 o
      2888    2  -8  -3   2   1317.22   1453.05     68.53 o
      2888    1  -8   2   5   1317.22   1453.05     68.53 o
      2889    2  -7  -4   2    519.34    486.81     36.96 o
      2889    1  -7   2   5    519.34    486.81     36.96 o
      2890    2  -6  -5   2   3490.86   3785.86    169.65 o
      2890    1  -6   2   5   3490.86   3785.86    169.65 o
      2891    2  -5  -6   2    602.05    611.80     31.39 o
      2891    1  -5   2   5    602.05    611.80     31.39 o
      2892    2  -4  -7   2     23.92     25.40      7.43 o
      2892    1  -4   2   5     23.92     25.40      7.43 o
      2893    2  -3  -8   2  30564.50  31108.20   1363.37 o
      2893    1  -3   2   5  30564.50  31108.20   1363.37 o
      2894    2  -2  -9   2  13972.30  10883.20    478.36 o
      2894    1  -2   2   5  13972.30  10883.20    478.36 o
      2895    2  -1 -10   2   1688.90   1705.51     77.40 o
      2895    1  -1   2   5   1688.90   1705.51     77.40 o
      2896    2   0 -11   2    558.22    481.20     24.47 o
      2896    1   0   2   5    558.22    481.20     24.47 o
      2897    2   1 -12   2    117.12    114.36     11.95 o
      2897    1   1   2   5    117.12    114.36     11.95 o
      2898    2   2 -13   2   1873.79   1819.20     82.75 o
      2898    1   2   2   5   1873.79   1819.20     82.75 o
      2899    2   3 -14   2    741.79    674.88     46.21 o
      2899    1   3   2   5    741.79    674.88     46.21 o
      2900    2   4 -15   2    458.33    466.34     24.17 o
      2900    1   4   2   5    458.33    466.34     24.17 o
      2901    2   5 -16   2     49.47     50.38      6.80 o
      2901    1   5   2   5     49.47     50.38      6.80 o
      2902    2   6 -17   2     56.52     41.87      8.92 o
      2902    1   6   2   5     56.52     41.87      8.92 o
      2903    2   7 -18   2    106.55    104.24     11.92 o
      2903    1   7   2   5    106.55    104.24     11.92 o
      2904    2   8 -19   2  10893.20  10663.20    468.52 o
      2904    1   8   2   5  10893.20  10663.20    468.52 o
      2905    2   9 -20   2   1072.15   1017.69     48.71 o
      2905    1   9   2   5   1072.15   1017.69     48.71 o
      2906    2  10 -21   2    127.02    110.71      9.16 o
      2906    1  10   2   5    127.02    110.71      9.16 o
      2907    1 -14   3   5     18.75     12.35      6.09 <
      2908    1 -13   3   5     64.01     56.05      8.48 o
      2909    1 -12   3   5     90.12     69.31      8.93 o
      2910    1 -11   3   5    628.84    509.34     39.64 o
      2911    1 -10   3   5    124.46    117.72     10.80 o
      2912    1  -9   3   5   1561.33   1599.57     74.72 o
      2913    1  -8   3   5      0.15     -3.65      8.04 <
      2914    1  -7   3   5    741.83    814.02     40.64 o
      2915    1  -6   3   5    230.21    234.74     15.97 o
      2916    1  -5   3   5   1092.96   1142.85     54.33 o
      2917    1  -4   3   5    286.33    369.10     29.19 o
      2918    1  -3   3   5   1208.91   1057.45     71.28 o
      2919    1  -2   3   5      1.65      0.22      5.22 <
      2920    1  -1   3   5      4.86      2.83      7.73 <
      2921    1   0   3   5     39.43     17.84      8.65 <
      2922    1   1   3   5  20872.50  21439.10    939.34 o
      2923    1   2   3   5     38.92     29.97      5.85 o
      2924    1   3   3   5     14.13     12.03      4.73 <
      2925    1   4   3   5     42.69     46.73      6.61 o
      2926    1   5   3   5    573.36    561.46     28.49 o
      2927    1   6   3   5      0.33     -1.60      4.37 <
      2928    1   7   3   5     52.56     56.60      6.92 o
      2929    1   8   3   5    152.61    128.44     10.17 o
      2930    1   9   3   5     72.04     72.86     10.12 o
      2931    1  10   3   5     26.93     18.76      7.58 <
      2932    2 -14   2   4    137.54    109.49     10.21 o
      2932    1 -14   4   5    137.54    109.49     10.21 o
      2933    2 -13   1   4   7241.50   7565.71    335.33 o
      2933    1 -13   4   5   7241.50   7565.71    335.33 o
      2934    2 -12   0   4 151289.00 153894.00   6724.59 o
      2934    1 -12   4   5 151289.00 153894.00   6724.59 o
      2935    2 -11  -1   4   2551.93   2700.85    122.91 o
      2935    1 -11   4   5   2551.93   2700.85    122.91 o
      2936    2 -10  -2   4   2007.45   1896.86     87.92 o
      2936    1 -10   4   5   2007.45   1896.86     87.92 o
      2937    2  -9  -3   4   3878.15   4200.30    185.91 o
      2937    1  -9   4   5   3878.15   4200.30    185.91 o
      2938    2  -8  -4   4   1643.39   1694.58     79.46 o
      2938    1  -8   4   5   1643.39   1694.58     79.46 o
      2939    2  -7  -5   4   1890.73   1867.05     86.28 o
      2939    1  -7   4   5   1890.73   1867.05     86.28 o
      2940    2  -6  -6   4   2673.29   2968.60    189.55 o
      2940    1  -6   4   5   2673.29   2968.60    189.55 o
      2941    2  -5  -7   4   2508.61   2820.45    127.43 o
      2941    1  -5   4   5   2508.61   2820.45    127.43 o
      2942    2  -4  -8   4  20050.10  22816.10   1000.64 o
      2942    1  -4   4   5  20050.10  22816.10   1000.64 o
      2943    2  -3  -9   4    290.85    288.31     16.90 o
      2943    1  -3   4   5    290.85    288.31     16.90 o
      2944    2  -2 -10   4   2772.44   3298.59    208.97 o
      2944    1  -2   4   5   2772.44   3298.59    208.97 o
      2945    2  -1 -11   4   3387.31   3697.74    164.70 o
      2945    1  -1   4   5   3387.31   3697.74    164.70 o
      2946    2   0 -12   4    523.90    569.57     28.71 o
      2946    1   0   4   5    523.90    569.57     28.71 o
      2947    2   1 -13   4    810.14    778.19     37.46 o
      2947    1   1   4   5    810.14    778.19     37.46 o
      2948    2   2 -14   4   2212.38   2136.49     96.49 o
      2948    1   2   4   5   2212.38   2136.49     96.49 o
      2949    2   3 -15   4    703.70    663.06     31.40 o
      2949    1   3   4   5    703.70    663.06     31.40 o
      2950    2   4 -16   4   3971.99   3952.13    176.31 o
      2950    1   4   4   5   3971.99   3952.13    176.31 o
      2951    2   5 -17   4  32495.80  35612.50   2205.65 o
      2951    1   5   4   5  32495.80  35612.50   2205.65 o
      2952    2   6 -18   4    936.78    853.97     58.57 o
      2952    1   6   4   5    936.78    853.97     58.57 o
      2953    2   7 -19   4     44.87     34.23      6.26 o
      2953    1   7   4   5     44.87     34.23      6.26 o
      2954    2   8 -20   4    335.87    368.36     20.52 o
      2954    1   8   4   5    335.87    368.36     20.52 o
      2955    2   9 -21   4    336.53    342.58     19.17 o
      2955    1   9   4   5    336.53    342.58     19.17 o
      2956    1 -14   5   5     58.74     56.03      7.73 o
      2957    1 -13   5   5    102.90     87.56      9.56 o
      2958    1 -12   5   5    263.27    253.03     16.54 o
      2959    1 -11   5   5    186.64    189.47     13.88 o
      2960    1 -10   5   5     96.13     94.68      9.99 o
      2961    1  -9   5   5   5510.03   5921.93    261.67 o
      2962    1  -8   5   5     38.78     20.08      9.05 <
      2963    1  -7   5   5   2350.50   2418.81    111.27 o
      2964    1  -6   5   5      4.45     -1.08      8.20 <
      2965    1  -5   5   5    451.17    450.47     35.92 o
      2966    1  -4   5   5     46.62     36.73      8.23 o
      2967    1  -3   5   5   1894.43   1846.94     85.30 o
      2968    1  -2   5   5   1466.37   1500.10     69.29 o
      2969    1  -1   5   5    648.24    628.00     30.60 o
      2970    1   0   5   5    637.35    593.99     29.89 o
      2971    1   1   5   5   5084.56   5141.40    229.08 o
      2972    1   2   5   5     30.85     29.66      5.99 o
      2973    1   3   5   5      1.09      6.62      4.49 <
      2974    1   4   5   5    180.38    182.00     12.29 o
      2975    1   5   5   5      4.82      7.84      4.92 <
      2976    1   6   5   5      0.98      1.97      4.66 <
      2977    1   7   5   5    500.52    456.40     35.02 o
      2978    1   8   5   5      7.56     12.73      7.33 <
      2979    1   9   5   5    393.81    399.48     31.03 o
      2980    2 -14   1   6     95.89     94.06     11.99 o
      2980    1 -14   6   5     95.89     94.06     11.99 o
      2981    1 -13   6   5      1.31      6.52     10.54 <
      2982    2 -12  -1   6     21.14      5.41      6.27 <
      2982    1 -12   6   5     21.14      5.41      6.27 <
      2983    2 -11  -2   6    601.12    618.39     32.05 o
      2983    1 -11   6   5    601.12    618.39     32.05 o
      2984    2 -10  -3   6    133.82    147.98     13.26 o
      2984    1 -10   6   5    133.82    147.98     13.26 o
      2985    2  -9  -4   6   1554.60   1591.41    106.46 o
      2985    1  -9   6   5   1554.60   1591.41    106.46 o
      2986    2  -8  -5   6     74.38     80.05     10.90 o
      2986    1  -8   6   5     74.38     80.05     10.90 o
      2987    2  -7  -6   6    355.40    366.35     22.16 o
      2987    1  -7   6   5    355.40    366.35     22.16 o
      2988    2  -6  -7   6   4789.17   5162.80    231.11 o
      2988    1  -6   6   5   4789.17   5162.80    231.11 o
      2989    2  -5  -8   6  23409.70  26001.70   1140.20 o
      2989    1  -5   6   5  23409.70  26001.70   1140.20 o
      2990    2  -4  -9   6   4244.40   4875.24    307.13 o
      2990    1  -4   6   5   4244.40   4875.24    307.13 o
      2991    2  -3 -10   6    454.64    437.82     34.21 o
      2991    1  -3   6   5    454.64    437.82     34.21 o
      2992    2  -2 -11   6  18357.60  20007.20   1241.21 o
      2992    1  -2   6   5  18357.60  20007.20   1241.21 o
      2993    2  -1 -12   6   1385.88   1491.63     97.54 o
      2993    1  -1   6   5   1385.88   1491.63     97.54 o
      2994    2   0 -13   6    133.90    108.14      9.89 o
      2994    1   0   6   5    133.90    108.14      9.89 o
      2995    2   1 -14   6    256.78    254.91     15.66 o
      2995    1   1   6   5    256.78    254.91     15.66 o
      2996    2   2 -15   6     60.45     64.48      7.75 o
      2996    1   2   6   5     60.45     64.48      7.75 o
      2997    2   3 -16   6    397.14    372.00     20.76 o
      2997    1   3   6   5    397.14    372.00     20.76 o
      2998    2   4 -17   6   1830.54   1959.03     89.50 o
      2998    1   4   6   5   1830.54   1959.03     89.50 o
      2999    2   5 -18   6     97.53    107.09     12.72 o
      2999    1   5   6   5     97.53    107.09     12.72 o
      3000    2   6 -19   6   2392.98   2491.09    111.21 o
      3000    1   6   6   5   2392.98   2491.09    111.21 o
      3001    2   7 -20   6   1206.65   1179.15     55.79 o
      3001    1   7   6   5   1206.65   1179.15     55.79 o
      3002    2   8 -21   6    622.77    629.84     31.99 o
      3002    1   8   6   5    622.77    629.84     31.99 o
      3003    1 -14   7   5    170.69    182.57     17.80 o
      3004    1 -13   7   5    115.64    125.24     11.22 o
      3005    1 -12   7   5     92.54     98.89     12.52 o
      3006    1 -11   7   5   3114.78   3223.05    145.96 o
      3007    1 -10   7   5      9.03     14.77      9.96 <
      3008    1  -9   7   5     27.88     24.24      8.32 <
      3009    1  -8   7   5     16.02     18.08      8.26 <
      3010    1  -7   7   5   1208.45   1049.71     51.73 o
      3011    1  -6   7   5    536.62    549.11     30.25 o
      3012    1  -5   7   5     43.92     32.71      8.59 o
      3013    1  -4   7   5      0.48     -1.84      7.32 <
      3014    1  -3   7   5    150.21    113.73     11.77 o
      3015    1  -2   7   5    357.77    377.15     21.51 o
      3016    1  -1   7   5    272.19    283.74     17.59 o
      3017    1   0   7   5     11.94     16.01      7.81 <
      3018    1   1   7   5  11004.00  11756.90    517.71 o
      3019    1   2   7   5     19.38     13.22      5.69 <
      3020    1   3   7   5    486.98    547.33     41.17 o
      3021    1   4   7   5    278.46    326.96     18.84 o
      3022    1   5   7   5    341.85    346.21     19.80 o
      3023    1   6   7   5     51.41     52.26     10.78 o
      3024    1   7   7   5     49.37     37.71      6.62 o
      3025    1   8   7   5      8.31      4.53      7.22 <
      3026    2 -14   0   8   8111.88   7616.02    476.80 o
      3026    1 -14   8   5   8111.88   7616.02    476.80 o
      3027    2 -13  -1   8    424.17    412.20     23.26 o
      3027    1 -13   8   5    424.17    412.20     23.26 o
      3028    2 -12  -2   8    469.25    440.50     24.17 o
      3028    1 -12   8   5    469.25    440.50     24.17 o
      3029    2 -11  -3   8   3397.70   3307.25    212.43 o
      3029    1 -11   8   5   3397.70   3307.25    212.43 o
      3030    2 -10  -4   8    931.34   1010.22     50.37 o
      3030    1 -10   8   5    931.34   1010.22     50.37 o
      3031    2  -9  -5   8    762.97    725.92     37.93 o
      3031    1  -9   8   5    762.97    725.92     37.93 o
      3032    2  -8  -6   8   3682.70   3626.78    232.20 o
      3032    1  -8   8   5   3682.70   3626.78    232.20 o
      3033    2  -7  -7   8    133.13    120.37     11.93 o
      3033    1  -7   8   5    133.13    120.37     11.93 o
      3034    2  -6  -8   8  25119.40  27660.10   1210.66 o
      3034    1  -6   8   5  25119.40  27660.10   1210.66 o
      3035    2  -5  -9   8    159.57    124.40     12.34 o
      3035    1  -5   8   5    159.57    124.40     12.34 o
      3036    2  -4 -10   8    230.25    221.22     15.69 o
      3036    1  -4   8   5    230.25    221.22     15.69 o
      3037    2  -3 -11   8    686.24    759.83     53.60 o
      3037    1  -3   8   5    686.24    759.83     53.60 o
      3038    2  -2 -12   8     38.09     24.13      6.99 o
      3038    1  -2   8   5     38.09     24.13      6.99 o
      3039    2  -1 -13   8   2651.59   2894.03    130.87 o
      3039    1  -1   8   5   2651.59   2894.03    130.87 o
      3040    2   0 -14   8     77.07     86.45      9.03 o
      3040    1   0   8   5     77.07     86.45      9.03 o
      3041    2   1 -15   8   1508.86   1550.07     72.23 o
      3041    1   1   8   5   1508.86   1550.07     72.23 o
      3042    2   2 -16   8    444.27    483.03     37.05 o
      3042    1   2   8   5    444.27    483.03     37.05 o
      3043    2   3 -17   8   9981.17  10658.60    464.13 o
      3043    1   3   8   5   9981.17  10658.60    464.13 o
      3044    2   4 -18   8   6915.10   6835.91    302.31 o
      3044    1   4   8   5   6915.10   6835.91    302.31 o
      3045    2   5 -19   8     21.79     23.17      6.25 o
      3045    1   5   8   5     21.79     23.17      6.25 o
      3046    2   6 -20   8   2626.94   2507.15    160.99 o
      3046    1   6   8   5   2626.94   2507.15    160.99 o
      3047    2   7 -21   8    125.40    130.63     15.57 o
      3047    1   7   8   5    125.40    130.63     15.57 o
      3048    1 -13   9   5     49.15     50.06      8.05 o
      3049    1 -12   9   5    156.14    153.73     12.24 o
      3050    1 -11   9   5    762.67    708.05     36.85 o
      3051    1 -10   9   5    146.59    146.55     13.81 o
      3052    1  -9   9   5   3440.80   3500.18    223.98 o
      3053    1  -8   9   5    123.09    107.88     11.57 o
      3054    1  -7   9   5    345.43    384.03     32.15 o
      3055    1  -6   9   5    251.83    261.23     24.46 o
      3056    1  -5   9   5   4553.08   5102.41    227.95 o
      3057    1  -4   9   5    269.63    291.21     18.36 o
      3058    1  -3   9   5    204.52    214.85     14.98 o
      3059    1  -2   9   5    199.63    201.88     14.70 o
      3060    1  -1   9   5   7413.52   7451.07    329.98 o
      3061    1   0   9   5    368.81    390.15     22.16 o
      3062    1   1   9   5     88.41     75.93     13.16 o
      3063    1   2   9   5     11.48      9.02      5.31 <
      3064    1   3   9   5      0.39      2.53      5.49 <
      3065    1   4   9   5      3.54      9.99      5.77 <
      3066    1   5   9   5    391.21    410.86     22.89 o
      3067    1   6   9   5    114.02    125.81     10.67 o
      3068    2 -13  -2  10    154.45    140.99     15.21 o
      3068    1 -13  10   5    154.45    140.99     15.21 o
      3069    2 -12  -3  10    323.46    312.50     18.86 o
      3069    1 -12  10   5    323.46    312.50     18.86 o
      3070    2 -11  -4  10   1088.25    986.47     49.24 o
      3070    1 -11  10   5   1088.25    986.47     49.24 o
      3071    2 -10  -5  10     52.94     55.12      9.64 o
      3071    1 -10  10   5     52.94     55.12      9.64 o
      3072    2  -9  -6  10    824.48    857.66     43.31 o
      3072    1  -9  10   5    824.48    857.66     43.31 o
      3073    2  -8  -7  10     34.63     19.29     11.55 <
      3073    1  -8  10   5     34.63     19.29     11.55 <
      3074    2  -7  -8  10   8983.61   9384.22    415.25 o
      3074    1  -7  10   5   8983.61   9384.22    415.25 o
      3075    2  -6  -9  10  32030.00  39202.90   2429.69 o
      3075    1  -6  10   5  32030.00  39202.90   2429.69 o
      3076    2  -5 -10  10    788.05    910.30     45.23 o
      3076    1  -5  10   5    788.05    910.30     45.23 o
      3077    2  -4 -11  10    134.11    128.16     17.11 o
      3077    1  -4  10   5    134.11    128.16     17.11 o
      3078    2  -3 -12  10    198.66    216.17     15.11 o
      3078    1  -3  10   5    198.66    216.17     15.11 o
      3079    2  -2 -13  10   1220.23   1363.17     64.62 o
      3079    1  -2  10   5   1220.23   1363.17     64.62 o
      3080    2  -1 -14  10    147.08    155.54     18.46 o
      3080    1  -1  10   5    147.08    155.54     18.46 o
      3081    2   0 -15  10     46.84     45.56      7.56 o
      3081    1   0  10   5     46.84     45.56      7.56 o
      3082    2   1 -16  10    632.52    744.43     37.70 o
      3082    1   1  10   5    632.52    744.43     37.70 o
      3083    2   2 -17  10   1090.85   1195.07     56.77 o
      3083    1   2  10   5   1090.85   1195.07     56.77 o
      3084    2   3 -18  10    289.14    297.69     18.01 o
      3084    1   3  10   5    289.14    297.69     18.01 o
      3085    2   4 -19  10   3432.25   3378.75    151.60 o
      3085    1   4  10   5   3432.25   3378.75    151.60 o
      3086    2   5 -20  10    766.62    784.93     55.07 o
      3086    1   5  10   5    766.62    784.93     55.07 o
      3087    1 -11  11   5   5410.73   6137.00    388.15 o
      3088    1 -10  11   5     55.98     59.03     13.20 o
      3089    1  -9  11   5   1380.93   1416.00     96.11 o
      3090    1  -8  11   5      0.59     -4.26      7.11 <
      3091    1  -7  11   5    161.29    165.62     18.80 o
      3092    1  -6  11   5    165.47    164.34     13.55 o
      3093    1  -5  11   5    159.13    174.54     13.55 o
      3094    1  -4  11   5    762.53    814.20     41.13 o
      3095    1  -3  11   5     41.08     38.98      7.84 o
      3096    1  -2  11   5     49.82     46.85      7.58 o
      3097    1  -1  11   5   2724.26   3006.86    135.33 o
      3098    1   0  11   5     79.34     82.95     11.53 o
      3099    1   1  11   5    425.33    427.87     23.88 o
      3100    1   2  11   5    719.17    728.55     37.29 o
      3101    1   3  11   5    133.25    133.41     11.22 o
      3102    2 -12  -4  12    154.59    130.49     14.53 o
      3102    1 -12  12   5    154.59    130.49     14.53 o
      3103    2 -11  -5  12    275.59    226.01     17.11 o
      3103    1 -11  12   5    275.59    226.01     17.11 o
      3104    2 -10  -6  12    301.89    265.22     18.17 o
      3104    1 -10  12   5    301.89    265.22     18.17 o
      3105    2  -9  -7  12      8.56      4.78      7.39 <
      3105    1  -9  12   5      8.56      4.78      7.39 <
      3106    2  -8  -8  12    379.14    409.28     24.01 o
      3106    1  -8  12   5    379.14    409.28     24.01 o
      3107    2  -7  -9  12      4.89      4.47      7.42 <
      3107    1  -7  12   5      4.89      4.47      7.42 <
      3108    2  -6 -10  12  19142.90  21577.50    947.84 o
      3108    1  -6  12   5  19142.90  21577.50    947.84 o
      3109    2  -5 -11  12    201.75    192.10     19.39 o
      3109    1  -5  12   5    201.75    192.10     19.39 o
      3110    2  -4 -12  12    796.53    896.06     62.13 o
      3110    1  -4  12   5    796.53    896.06     62.13 o
      3111    2  -3 -13  12    914.65   1048.09     71.78 o
      3111    1  -3  12   5    914.65   1048.09     71.78 o
      3112    2  -2 -14  12     49.67     62.00     10.78 o
      3112    1  -2  12   5     49.67     62.00     10.78 o
      3113    2  -1 -15  12   1980.84   2219.83    101.62 o
      3113    1  -1  12   5   1980.84   2219.83    101.62 o
      3114    2   0 -16  12     80.71     68.90      8.99 o
      3114    1   0  12   5     80.71     68.90      8.99 o
      3115    2   1 -17  12   3221.29   3278.95    146.09 o
      3115    1   1  12   5   3221.29   3278.95    146.09 o
      3116    2   2 -18  12   7326.68   7345.87    460.48 o
      3116    1   2  12   5   7326.68   7345.87    460.48 o
      3117    1 -11  13   5    950.32    962.88     47.57 o
      3118    1 -10  13   5    352.92    356.94     21.93 o
      3119    1  -9  13   5    349.99    366.18     21.95 o
      3120    1  -8  13   5    377.95    429.70     35.19 o
      3121    1  -7  13   5    603.96    635.64     34.05 o
      3122    1  -6  13   5     14.77     12.07      7.51 <
      3123    1  -5  13   5    319.28    344.51     21.09 o
      3124    1  -4  13   5    113.27    119.66     11.16 o
      3125    1  -3  13   5     23.46     34.25      7.99 o
      3126    1  -2  13   5    115.56    130.10     11.89 o
      3127    1  -1  13   5   1553.46   1686.77    110.94 o
      3128    2 -10  -7  14   1524.16   1596.36    107.27 o
      3128    1 -10  14   5   1524.16   1596.36    107.27 o
      3129    2  -9  -8  14   2166.43   2255.09    104.21 o
      3129    1  -9  14   5   2166.43   2255.09    104.21 o
      3130    2  -8  -9  14     71.50     53.84     12.03 o
      3130    1  -8  14   5     71.50     53.84     12.03 o
      3131    2  -7 -10  14    204.93    218.64     15.50 o
      3131    1  -7  14   5    204.93    218.64     15.50 o
      3132    2  -6 -11  14    125.32    170.13     19.84 o
      3132    1  -6  14   5    125.32    170.13     19.84 o
      3133    2  -5 -12  14    839.37   1004.38     49.52 o
      3133    1  -5  14   5    839.37   1004.38     49.52 o
      3134    2  -4 -13  14    270.27    213.45     20.18 o
      3134    1  -4  14   5    270.27    213.45     20.18 o
      3135    2  -3 -14  14     18.78     23.15      8.00 <
      3135    1  -3  14   5     18.78     23.15      8.00 <
      3136    1   5 -13   6     54.01     40.11      4.40 o
      3137    1   6 -13   6     96.19     81.98     12.24 o
      3138    1   7 -13   6    499.44    580.61     30.38 o
      3139    1   8 -13   6      5.02     -1.83      6.26 <
      3140    1   9 -13   6    444.95    467.84     26.04 o
      3141    2   4 -10 -12  10042.90   4261.66    187.63 o
      3141    1   4 -12   6  10042.90   4261.66    187.63 o
      3142    2   5 -11 -12    214.20    193.80     16.14 o
      3142    1   5 -12   6    214.20    193.80     16.14 o
      3143    2   6 -12 -12    607.47    549.18     28.49 o
      3143    1   6 -12   6    607.47    549.18     28.49 o
      3144    2   7 -13 -12    429.01    439.15     24.04 o
      3144    1   7 -12   6    429.01    439.15     24.04 o
      3145    2   8 -14 -12    850.72    779.29     37.79 o
      3145    1   8 -12   6    850.72    779.29     37.79 o
      3146    2   9 -15 -12    271.21    268.44     16.93 o
      3146    1   9 -12   6    271.21    268.44     16.93 o
      3147    2  10 -16 -12     93.74     97.36      9.92 o
      3147    1  10 -12   6     93.74     97.36      9.92 o
      3148    2  11 -17 -12   3293.90   3354.58    150.57 o
      3148    1  11 -12   6   3293.90   3354.58    150.57 o
      3149    1   4 -11   6    383.23    351.10     17.97 o
      3150    1   5 -11   6    406.12    426.06     22.26 o
      3151    1   6 -11   6      0.22      3.41      5.51 <
      3152    1   7 -11   6   9531.68  10263.50    453.42 o
      3153    1   8 -11   6    630.63    760.91     38.78 o
      3154    1   9 -11   6    755.46    787.46     39.67 o
      3155    1  10 -11   6     31.12     34.84      7.30 o
      3156    1  11 -11   6   1565.56   1594.35     75.10 o
      3157    2   3 -10 -10     36.09     20.42      3.11 o
      3157    1   3 -10   6     36.09     20.42      3.11 o
      3158    2   4 -11 -10    183.68    177.93     11.26 o
      3158    1   4 -10   6    183.68    177.93     11.26 o
      3159    2   5 -12 -10     11.45      4.97      5.21 <
      3159    1   5 -10   6     11.45      4.97      5.21 <
      3160    2   6 -13 -10    814.18    827.02     40.16 o
      3160    1   6 -10   6    814.18    827.02     40.16 o
      3161    2   7 -14 -10    112.46    103.94      9.72 o
      3161    1   7 -10   6    112.46    103.94      9.72 o
      3162    2   8 -15 -10   2461.25   2437.52    110.98 o
      3162    1   8 -10   6   2461.25   2437.52    110.98 o
      3163    2   9 -16 -10      9.19      5.47      6.40 <
      3163    1   9 -10   6      9.19      5.47      6.40 <
      3164    2  10 -17 -10     64.25     66.44      9.10 o
      3164    1  10 -10   6     64.25     66.44      9.10 o
      3165    2  11 -18 -10     43.58     40.20      7.72 o
      3165    1  11 -10   6     43.58     40.20      7.72 o
      3166    1   3  -9   6     88.81     66.28      6.27 o
      3167    1   4  -9   6     17.38     16.30      4.75 o
      3168    1   5  -9   6   8317.09   8715.60    384.73 o
      3169    1   6  -9   6      0.08     -2.48      5.91 <
      3170    1   7  -9   6    366.79    401.56     22.21 o
      3171    1   8  -9   6    270.35    288.83     17.60 o
      3172    1   9  -9   6     40.27     44.77      7.74 o
      3173    1  10  -9   6    962.74    948.48     64.00 o
      3174    1  11  -9   6      6.64     15.49      6.55 <
      3175    1  12  -9   6      8.00      4.03      6.30 <
      3176    2  -7  -1  -8    238.67    206.78     17.51 o
      3176    1  -7  -8   6    238.67    206.78     17.51 o
      3177    2  -6  -2  -8   4263.51   2142.46     96.97 o
      3177    1  -6  -8   6   4263.51   2142.46     96.97 o
      3178    2   2 -10  -8     57.25     44.03      4.22 o
      3178    1   2  -8   6     57.25     44.03      4.22 o
      3179    2   3 -11  -8    736.05    766.79     35.10 o
      3179    1   3  -8   6    736.05    766.79     35.10 o
      3180    2   4 -12  -8   2257.75   2075.57    131.65 o
      3180    1   4  -8   6   2257.75   2075.57    131.65 o
      3181    2   5 -13  -8    381.62    423.04     33.50 o
      3181    1   5  -8   6    381.62    423.04     33.50 o
      3182    2   6 -14  -8    137.37    117.56      9.93 o
      3182    1   6  -8   6    137.37    117.56      9.93 o
      3183    2   7 -15  -8    959.85    996.60     47.82 o
      3183    1   7  -8   6    959.85    996.60     47.82 o
      3184    2   8 -16  -8    903.39    902.97     43.57 o
      3184    1   8  -8   6    903.39    902.97     43.57 o
      3185    2   9 -17  -8  11889.50  11806.70    501.45 o
      3185    1   9  -8   6  11889.50  11806.70    501.45 o
      3186    2  10 -18  -8      2.46      5.66      5.81 <
      3186    1  10  -8   6      2.46      5.66      5.81 <
      3187    2  11 -19  -8    210.01    228.75     15.16 o
      3187    1  11  -8   6    210.01    228.75     15.16 o
      3188    2  12 -20  -8    524.98    496.46     36.88 o
      3188    1  12  -8   6    524.98    496.46     36.88 o
      3189    1  -8  -7   6     54.96     46.10      7.13 o
      3190    1  -7  -7   6      1.64      1.09      5.09 <
      3191    1  -6  -7   6     64.56     63.18      6.03 o
      3192    1  -5  -7   6   6338.43   4056.55    179.73 o
      3193    1   3  -7   6     38.01     26.72      5.72 o
      3194    1   4  -7   6     18.15     11.52      5.22 <
      3195    1   5  -7   6   7668.88   9017.26    562.97 o
      3196    1   6  -7   6    397.61    472.25     24.96 o
      3197    1   7  -7   6    244.34    229.24     15.01 o
      3198    1   8  -7   6    290.10    293.12     17.76 o
      3199    1   9  -7   6    819.64    836.22     41.06 o
      3200    1  10  -7   6    198.30    232.37     15.59 o
      3201    1  11  -7   6     10.17     15.73      6.38 <
      3202    2 -10   1  -6     62.47     43.08      7.36 o
      3202    1 -10  -6   6     62.47     43.08      7.36 o
      3203    1  -9  -6   6      2.53      7.55      5.59 <
      3204    2  -8  -1  -6     26.16     27.84      6.15 o
      3204    1  -8  -6   6     26.16     27.84      6.15 o
      3205    2  -7  -2  -6     21.27     17.05      5.11 o
      3205    1  -7  -6   6     21.27     17.05      5.11 o
      3206    2  -6  -3  -6     81.74     85.27      7.34 o
      3206    1  -6  -6   6     81.74     85.27      7.34 o
      3207    2  -5  -4  -6   2751.65   2763.59    121.60 o
      3207    1  -5  -6   6   2751.65   2763.59    121.60 o
      3208    2  -4  -5  -6   3319.46   1923.33     84.86 o
      3208    1  -4  -6   6   3319.46   1923.33     84.86 o
      3209    2   1 -10  -6   3117.71   2852.55    126.12 o
      3209    1   1  -6   6   3117.71   2852.55    126.12 o
      3210    2   2 -11  -6  18648.70  17182.40    755.70 o
      3210    1   2  -6   6  18648.70  17182.40    755.70 o
      3211    2   3 -12  -6   3492.58   3329.77    148.08 o
      3211    1   3  -6   6   3492.58   3329.77    148.08 o
      3212    2   4 -13  -6   2659.53   2372.25    102.33 o
      3212    1   4  -6   6   2659.53   2372.25    102.33 o
      3213    2   5 -14  -6     16.21     14.14     10.93 <
      3213    1   5  -6   6     16.21     14.14     10.93 <
      3214    2   6 -15  -6     76.22     87.38      9.06 o
      3214    1   6  -6   6     76.22     87.38      9.06 o
      3215    2   7 -16  -6     20.20     14.92      6.00 <
      3215    1   7  -6   6     20.20     14.92      6.00 <
      3216    2   8 -17  -6   2618.75   2619.63    118.75 o
      3216    1   8  -6   6   2618.75   2619.63    118.75 o
      3217    2   9 -18  -6    271.73    271.70     16.85 o
      3217    1   9  -6   6    271.73    271.70     16.85 o
      3218    2  10 -19  -6   4346.28   4553.79    202.83 o
      3218    1  10  -6   6   4346.28   4553.79    202.83 o
      3219    2  11 -20  -6    122.12    103.34     10.01 o
      3219    1  11  -6   6    122.12    103.34     10.01 o
      3220    2  12 -21  -6   1697.60   1732.56    112.59 o
      3220    1  12  -6   6   1697.60   1732.56    112.59 o
      3221    1 -11  -5   6     78.93     77.72      9.01 o
      3222    1 -10  -5   6      3.01     -0.07      5.95 <
      3223    1  -9  -5   6    141.04    137.14     11.05 o
      3224    1  -8  -5   6     26.30     32.79      6.25 o
      3225    1  -7  -5   6   1754.84   1917.73     87.20 o
      3226    1  -6  -5   6     86.45     98.94     10.36 o
      3227    1  -5  -5   6     10.47      8.71      4.13 <
      3228    1  -4  -5   6    199.70    184.97     10.09 o
      3229    1   0  -5   6    110.31     73.65      6.14 o
      3230    1   1  -5   6    303.78    333.84     22.69 o
      3231    1   2  -5   6     80.60     78.46      8.02 o
      3232    1   3  -5   6    215.45    200.47     11.94 o
      3233    1   4  -5   6     17.00     14.37      4.62 o
      3234    1   5  -5   6  12230.50  13888.50    862.83 o
      3235    1   6  -5   6    236.70    230.94     19.92 o
      3236    1   7  -5   6     22.63     28.79      7.10 o
      3237    1   8  -5   6    342.03    396.53     22.46 o
      3238    1   9  -5   6    435.42    466.50     25.70 o
      3239    1  10  -5   6      1.56      4.04      7.15 <
      3240    1  11  -5   6     44.60     29.15      7.14 o
      3241    1  12  -5   6      4.33      3.74      6.03 <
      3242    2 -12   2  -4      2.88     -0.54      6.06 <
      3242    1 -12  -4   6      2.88     -0.54      6.06 <
      3243    2 -11   1  -4    249.62    288.90     17.86 o
      3243    1 -11  -4   6    249.62    288.90     17.86 o
      3244    2 -10   0  -4  14691.50  16019.50    704.91 o
      3244    1 -10  -4   6  14691.50  16019.50    704.91 o
      3245    2  -9  -1  -4    147.49    135.67     10.62 o
      3245    1  -9  -4   6    147.49    135.67     10.62 o
      3246    2  -8  -2  -4   1128.80   1244.47     58.69 o
      3246    1  -8  -4   6   1128.80   1244.47     58.69 o
      3247    2  -7  -3  -4    442.70    427.57     22.61 o
      3247    1  -7  -4   6    442.70    427.57     22.61 o
      3248    2  -6  -4  -4     38.77     30.61      6.42 o
      3248    1  -6  -4   6     38.77     30.61      6.42 o
      3249    2  -5  -5  -4   1070.77   1137.30     52.24 o
      3249    1  -5  -4   6   1070.77   1137.30     52.24 o
      3250    2  -4  -6  -4    211.82    241.48     12.60 o
      3250    1  -4  -4   6    211.82    241.48     12.60 o
      3251    2  -3  -7  -4   1035.14   1044.96     47.62 o
      3251    1  -3  -4   6   1035.14   1044.96     47.62 o
      3252    2   0 -10  -4   2738.70   2757.40    122.57 o
      3252    1   0  -4   6   2738.70   2757.40    122.57 o
      3253    2   1 -11  -4   3394.95   3852.57    169.66 o
      3253    1   1  -4   6   3394.95   3852.57    169.66 o
      3254    2   2 -12  -4   1374.59   1262.33     57.12 o
      3254    1   2  -4   6   1374.59   1262.33     57.12 o
      3255    2   3 -13  -4   1381.89   1035.18     68.25 o
      3255    1   3  -4   6   1381.89   1035.18     68.25 o
      3256    2   4 -14  -4   1736.66   1761.59     80.01 o
      3256    1   4  -4   6   1736.66   1761.59     80.01 o
      3257    2   5 -15  -4  17636.90  17854.20    782.61 o
      3257    1   5  -4   6  17636.90  17854.20    782.61 o
      3258    2   6 -16  -4    251.71    250.51     14.67 o
      3258    1   6  -4   6    251.71    250.51     14.67 o
      3259    2   7 -17  -4   9074.80   8320.67    359.58 o
      3259    1   7  -4   6   9074.80   8320.67    359.58 o
      3260    2   8 -18  -4   7390.52   7934.41    495.91 o
      3260    1   8  -4   6   7390.52   7934.41    495.91 o
      3261    2   9 -19  -4    437.11    450.55     24.95 o
      3261    1   9  -4   6    437.11    450.55     24.95 o
      3262    2  10 -20  -4    794.66    732.36     50.98 o
      3262    1  10  -4   6    794.66    732.36     50.98 o
      3263    2  11 -21  -4      1.84      2.66      5.98 <
      3263    1  11  -4   6      1.84      2.66      5.98 <
      3264    1 -13  -3   6    321.58    324.83     19.53 o
      3265    1 -12  -3   6     75.09     78.89     11.60 o
      3266    1 -11  -3   6    312.48    297.99     17.90 o
      3267    1 -10  -3   6     37.47     40.10      7.14 o
      3268    1  -9  -3   6     48.99     56.24      7.78 o
      3269    1  -8  -3   6      0.87      3.91      5.46 <
      3270    1  -7  -3   6   2843.37   3037.15    135.45 o
      3271    1  -6  -3   6    325.58    364.60     26.94 o
      3272    1  -5  -3   6    742.43    829.94     39.18 o
      3273    1  -4  -3   6     11.25     14.07      4.12 o
      3274    1  -3  -3   6      0.94      1.57      3.89 <
      3275    1  -2  -3   6      1.05     -1.07      3.23 <
      3276    1  -1  -3   6   2182.46   2042.35     88.68 o
      3277    1   0  -3   6    581.01    628.15     28.86 o
      3278    1   1  -3   6   1884.58   2067.87     92.15 o
      3279    1   2  -3   6     61.27     46.61      4.82 o
      3280    1   3  -3   6  23612.20  24023.80   1487.54 o
      3281    1   4  -3   6    261.18    254.78     14.21 o
      3282    1   5  -3   6     64.62     45.97      6.20 o
      3283    1   6  -3   6    554.69    563.85     28.50 o
      3284    1   7  -3   6   1149.72   1195.81     79.44 o
      3285    1   8  -3   6     85.33     77.61     11.20 o
      3286    1   9  -3   6    102.16     95.35      8.62 o
      3287    1  10  -3   6    290.04    307.41     18.92 o
      3288    1  11  -3   6    800.58    792.07     39.59 o
      3289    2 -13   2  -2    343.12    326.76     19.24 o
      3289    1 -13  -2   6    343.12    326.76     19.24 o
      3290    2 -12   1  -2  10764.80  11299.90    498.68 o
      3290    1 -12  -2   6  10764.80  11299.90    498.68 o
      3291    1 -11  -2   6      3.61     -1.10      5.81 <
      3292    2 -10  -1  -2   5948.51   6755.79    423.49 o
      3292    1 -10  -2   6   5948.51   6755.79    423.49 o
      3293    2  -9  -2  -2    302.77    329.77     19.41 o
      3293    1  -9  -2   6    302.77    329.77     19.41 o
      3294    2  -8  -3  -2     80.88     73.42      8.57 o
      3294    1  -8  -2   6     80.88     73.42      8.57 o
      3295    2  -7  -4  -2   1067.12   1138.99     53.45 o
      3295    1  -7  -2   6   1067.12   1138.99     53.45 o
      3296    2  -6  -5  -2   6374.78   7119.08    314.26 o
      3296    1  -6  -2   6   6374.78   7119.08    314.26 o
      3297    2  -5  -6  -2   3196.23   3220.18    141.93 o
      3297    1  -5  -2   6   3196.23   3220.18    141.93 o
      3298    2  -4  -7  -2    214.62    208.65     12.79 o
      3298    1  -4  -2   6    214.62    208.65     12.79 o
      3299    2  -3  -8  -2  24357.20  30283.50   1324.67 o
      3299    1  -3  -2   6  24357.20  30283.50   1324.67 o
      3300    2  -2  -9  -2 263770.00 322455.00  14088.30 o
      3300    1  -2  -2   6 263770.00 322455.00  14088.30 o
      3301    2  -1 -10  -2   1368.09   1442.32     64.91 o
      3301    1  -1  -2   6   1368.09   1442.32     64.91 o
      3302    2   0 -11  -2    601.90    486.92     23.10 o
      3302    1   0  -2   6    601.90    486.92     23.10 o
      3303    2   1 -12  -2   5763.68   6059.61    266.80 o
      3303    1   1  -2   6   5763.68   6059.61    266.80 o
      3304    2   2 -13  -2    105.16     88.99      6.75 o
      3304    1   2  -2   6    105.16     88.99      6.75 o
      3305    2   3 -14  -2   1558.38   1520.99     69.03 o
      3305    1   3  -2   6   1558.38   1520.99     69.03 o
      3306    2   4 -15  -2    189.24    172.42     15.46 o
      3306    1   4  -2   6    189.24    172.42     15.46 o
      3307    2   5 -16  -2   2262.49   2207.80     99.79 o
      3307    1   5  -2   6   2262.49   2207.80     99.79 o
      3308    2   6 -17  -2   5557.76   5242.22    232.24 o
      3308    1   6  -2   6   5557.76   5242.22    232.24 o
      3309    2   7 -18  -2    339.49    356.01     27.65 o
      3309    1   7  -2   6    339.49    356.01     27.65 o
      3310    2   8 -19  -2  15912.60  14686.50    912.91 o
      3310    1   8  -2   6  15912.60  14686.50    912.91 o
      3311    2   9 -20  -2    873.08    755.18     36.47 o
      3311    1   9  -2   6    873.08    755.18     36.47 o
      3312    2  10 -21  -2   4404.87   4366.59    193.60 o
      3312    1  10  -2   6   4404.87   4366.59    193.60 o
      3313    2  11 -22  -2    246.39    226.27     15.17 o
      3313    1  11  -2   6    246.39    226.27     15.17 o
      3314    1 -14  -1   6     13.13     10.66      6.47 <
      3315    1 -13  -1   6     93.48     85.30     14.44 o
      3316    1 -12  -1   6      1.25      3.42      5.87 <
      3317    1 -11  -1   6    881.49    818.35     57.64 o
      3318    1 -10  -1   6    173.26    210.76     19.82 o
      3319    1  -9  -1   6    109.29    106.02     10.23 o
      3320    1  -8  -1   6     32.86     42.69      7.35 o
      3321    1  -7  -1   6  23984.80  25957.80   1138.86 o
      3322    1  -6  -1   6     13.66     16.55      6.54 <
      3323    1  -5  -1   6   3311.27   3386.34    151.34 o
      3324    1  -4  -1   6      5.22      1.68      5.36 <
      3325    1  -3  -1   6   3018.48   2997.67    133.62 o
      3326    1  -2  -1   6      9.82      2.57      4.57 <
      3327    1  -1  -1   6      4.65      1.28      3.94 <
      3328    1   0  -1   6    397.20    366.54     18.65 o
      3329    1   1  -1   6   1057.53    956.97     44.30 o
      3330    1   2  -1   6     47.30     39.96      7.31 o
      3331    1   3  -1   6  10355.90  10513.00    458.76 o
      3332    1   4  -1   6     36.45     35.86      5.75 o
      3333    1   5  -1   6      6.13      4.87      4.70 <
      3334    1   6  -1   6     13.97     15.25      5.14 <
      3335    1   7  -1   6    203.63    206.33     13.31 o
      3336    1   8  -1   6     66.46     63.94      7.16 o
      3337    1   9  -1   6    438.65    398.24     21.68 o
      3338    1  10  -1   6    144.24    146.42     15.37 o
      3339    1  11  -1   6   1240.37   1312.15     87.08 o
      3340    2 -14   2   0   2794.45   2850.34    182.57 o
      3340    1 -14   0   6   2794.45   2850.34    182.57 o
      3341    2 -13   1   0     11.49     -1.63      9.79 <
      3341    1 -13   0   6     11.49     -1.63      9.79 <
      3342    2 -12   0   0   8633.01   8312.69    368.19 o
      3342    1 -12   0   6   8633.01   8312.69    368.19 o
      3343    2 -11  -1   0   3936.61   3787.61    240.96 o
      3343    1 -11   0   6   3936.61   3787.61    240.96 o
      3344    2 -10  -2   0    104.79    109.00     13.28 o
      3344    1 -10   0   6    104.79    109.00     13.28 o
      3345    2  -8  -4   0    606.63    616.59     31.05 o
      3345    1  -8   0   6    606.63    616.59     31.05 o
      3346    2  -7  -5   0   2305.31   2290.03    147.38 o
      3346    1  -7   0   6   2305.31   2290.03    147.38 o
      3347    2  -6  -6   0     21.79     20.77      7.54 <
      3347    1  -6   0   6     21.79     20.77      7.54 <
      3348    2  -5  -7   0     40.84     36.04     10.74 o
      3348    1  -5   0   6     40.84     36.04     10.74 o
      3349    2  -4  -8   0   2021.25   1993.84     89.72 o
      3349    1  -4   0   6   2021.25   1993.84     89.72 o
      3350    2  -3  -9   0   3435.88   3733.15    166.45 o
      3350    1  -3   0   6   3435.88   3733.15    166.45 o
      3351    2  -2 -10   0  70568.10  81743.80   3572.71 o
      3351    1  -2   0   6  70568.10  81743.80   3572.71 o
      3352    2  -1 -11   0      1.53      2.52      4.19 <
      3352    1  -1   0   6      1.53      2.52      4.19 <
      3353    2   0 -12   0    508.94    435.62     21.69 o
      3353    1   0   0   6    508.94    435.62     21.69 o
      3354    2   1 -13   0   1062.63   1196.25     77.60 o
      3354    1   1   0   6   1062.63   1196.25     77.60 o
      3355    2   2 -14   0     74.46     80.15      7.27 o
      3355    1   2   0   6     74.46     80.15      7.27 o
      3356    2   3 -15   0  30280.20  28560.90   1251.01 o
      3356    1   3   0   6  30280.20  28560.90   1251.01 o
      3357    2   4 -16   0   4274.48   3824.74    170.60 o
      3357    1   4   0   6   4274.48   3824.74    170.60 o
      3358    2   5 -17   0   2007.16   2034.25     92.08 o
      3358    1   5   0   6   2007.16   2034.25     92.08 o
      3359    2   6 -18   0  33467.30  34043.70   1490.78 o
      3359    1   6   0   6  33467.30  34043.70   1490.78 o
      3360    2   7 -19   0    321.85    317.85     17.89 o
      3360    1   7   0   6    321.85    317.85     17.89 o
      3361    2   8 -20   0   1135.84   1121.04     53.17 o
      3361    1   8   0   6   1135.84   1121.04     53.17 o
      3362    2   9 -21   0    590.28    537.80     39.01 o
      3362    1   9   0   6    590.28    537.80     39.01 o
      3363    2  10 -22   0    229.18    213.97     13.47 o
      3363    1  10   0   6    229.18    213.97     13.47 o
      3364    1 -14   1   6     52.03     58.41      7.89 o
      3365    1 -13   1   6      1.06      1.33      6.14 <
      3366    1 -12   1   6     11.39     12.48      6.44 <
      3367    1 -11   1   6     31.15     14.07     10.78 <
      3368    1 -10   1   6     12.34      7.46      7.12 <
      3369    1  -9   1   6   8118.42   8106.93    359.73 o
      3370    1  -8   1   6    265.28    240.08     16.01 o
      3371    1  -7   1   6    847.81    764.26     54.48 o
      3372    1  -6   1   6      7.18     10.65      7.29 <
      3373    1  -5   1   6    463.34    433.48     33.39 o
      3374    1  -4   1   6    311.62    268.30     16.17 o
      3375    1  -3   1   6    916.83    742.57     36.11 o
      3376    1  -2   1   6      0.06      1.21      5.48 <
      3377    1  -1   1   6   1378.32   1361.43     62.48 o
      3378    1   0   1   6    173.75    143.48     10.03 o
      3379    1   1   1   6      3.66      2.80      4.13 <
      3380    1   2   1   6    105.67     96.20      8.21 o
      3381    1   3   1   6   8468.10   9025.38    561.97 o
      3382    1   4   1   6    281.93    254.40     15.06 o
      3383    1   5   1   6    244.46    270.26     15.95 o
      3384    1   6   1   6    475.78    449.09     33.97 o
      3385    1   7   1   6     65.40     75.94     10.49 o
      3386    1   8   1   6    524.26    545.18     28.20 o
      3387    1   9   1   6     74.58     81.38      8.08 o
      3388    1  10   1   6      1.91      1.65      4.43 <
      3389    2 -14   1   2   2776.77   2529.20    115.40 o
      3389    1 -14   2   6   2776.77   2529.20    115.40 o
      3390    1 -13   2   6      3.86     -0.57      5.98 <
      3391    2 -11  -2   2     20.84     22.60     11.76 <
      3391    1 -11   2   6     20.84     22.60     11.76 <
      3392    2 -10  -3   2    875.09    807.36     40.74 o
      3392    1 -10   2   6    875.09    807.36     40.74 o
      3393    2  -9  -4   2    261.67    261.38     16.56 o
      3393    1  -9   2   6    261.67    261.38     16.56 o
      3394    2  -8  -5   2     52.35     70.03     10.05 o
      3394    1  -8   2   6     52.35     70.03     10.05 o
      3395    2  -7  -6   2   6865.09   7527.27    332.47 o
      3395    1  -7   2   6   6865.09   7527.27    332.47 o
      3396    2  -6  -7   2   5391.31   5798.26    256.55 o
      3396    1  -6   2   6   5391.31   5798.26    256.55 o
      3397    2  -5  -8   2    557.38    552.85     28.76 o
      3397    1  -5   2   6    557.38    552.85     28.76 o
      3398    2  -4  -9   2   6063.08   6686.42    418.50 o
      3398    1  -4   2   6   6063.08   6686.42    418.50 o
      3399    2  -3 -10   2   6497.45   6899.27    431.63 o
      3399    1  -3   2   6   6497.45   6899.27    431.63 o
      3400    2  -2 -11   2    105.64     89.70      8.77 o
      3400    1  -2   2   6    105.64     89.70      8.77 o
      3401    2  -1 -12   2   5865.48   6078.88    380.08 o
      3401    1  -1   2   6   5865.48   6078.88    380.08 o
      3402    2   0 -13   2   1839.79   1763.85     80.25 o
      3402    1   0   2   6   1839.79   1763.85     80.25 o
      3403    2   1 -14   2    629.89    554.82     27.91 o
      3403    1   1   2   6    629.89    554.82     27.91 o
      3404    2   2 -15   2    242.23    214.43     18.55 o
      3404    1   2   2   6    242.23    214.43     18.55 o
      3405    2   3 -16   2   1420.36   1404.66     64.17 o
      3405    1   3   2   6   1420.36   1404.66     64.17 o
      3406    2   4 -17   2   8118.56   8488.26    374.64 o
      3406    1   4   2   6   8118.56   8488.26    374.64 o
      3407    2   5 -18   2   3850.38   3762.07    166.71 o
      3407    1   5   2   6   3850.38   3762.07    166.71 o
      3408    2   6 -19   2    601.08    598.34     30.15 o
      3408    1   6   2   6    601.08    598.34     30.15 o
      3409    2   7 -20   2    186.74    150.75     10.73 o
      3409    1   7   2   6    186.74    150.75     10.73 o
      3410    2   8 -21   2   2271.96   2249.73    102.41 o
      3410    1   8   2   6   2271.96   2249.73    102.41 o
      3411    2   9 -22   2    555.52    538.65     27.71 o
      3411    1   9   2   6    555.52    538.65     27.71 o
      3412    2  10 -23   2    920.34    917.32     62.94 o
      3412    1  10   2   6    920.34    917.32     62.94 o
      3413    1 -14   3   6      0.69      2.96      5.90 <
      3414    1 -13   3   6   1381.78   1349.36     63.40 o
      3415    1 -12   3   6    312.81    309.73     18.83 o
      3416    1 -11   3   6    681.45    608.53     45.28 o
      3417    1 -10   3   6     15.57     14.05      6.61 <
      3418    1  -9   3   6   7302.10   8242.60    358.96 o
      3419    1  -8   3   6    215.13    185.29     14.79 o
      3420    1  -7   3   6     54.27     37.36      9.49 o
      3421    1  -6   3   6    147.19    120.95     17.28 o
      3422    1  -5   3   6   2508.45   2498.50    113.49 o
      3423    1  -4   3   6    735.58    719.04     35.89 o
      3424    1  -3   3   6    749.21    736.37     36.54 o
      3425    1  -2   3   6    569.32    563.27     28.49 o
      3426    1  -1   3   6   5603.23   5676.20    251.36 o
      3427    1   0   3   6    127.85    135.27     10.06 o
      3428    1   1   3   6  28381.30  25432.90   1103.85 o
      3429    1   2   3   6     30.35     27.07      5.66 o
      3430    1   3   3   6     55.85     34.92      6.25 o
      3431    1   4   3   6    102.94    100.36      8.76 o
      3432    1   5   3   6    381.97    379.20     29.85 o
      3433    1   6   3   6      1.05     -3.17      5.98 <
      3434    1   7   3   6      2.13      6.08      4.70 <
      3435    1   8   3   6    212.74    214.23     19.63 o
      3436    1   9   3   6      1.47     -0.03      4.57 <
      3437    2 -14   0   4    485.30    515.62     27.52 o
      3437    1 -14   4   6    485.30    515.62     27.52 o
      3438    2 -13  -1   4   7276.00   7141.70    316.12 o
      3438    1 -13   4   6   7276.00   7141.70    316.12 o
      3439    2 -12  -2   4   6774.45   7182.86    318.59 o
      3439    1 -12   4   6   6774.45   7182.86    318.59 o
      3440    2 -11  -3   4    117.25    127.86     11.20 o
      3440    1 -11   4   6    117.25    127.86     11.20 o
      3441    2 -10  -4   4    904.52    939.64     65.84 o
      3441    1 -10   4   6    904.52    939.64     65.84 o
      3442    2  -9  -5   4   3199.39   3343.88    150.59 o
      3442    1  -9   4   6   3199.39   3343.88    150.59 o
      3443    2  -8  -6   4   1338.79   1359.93     65.21 o
      3443    1  -8   4   6   1338.79   1359.93     65.21 o
      3444    2  -7  -7   4     29.08     28.37      8.98 o
      3444    1  -7   4   6     29.08     28.37      8.98 o
      3445    2  -6  -8   4   3825.34   4920.71    219.16 o
      3445    1  -6   4   6   3825.34   4920.71    219.16 o
      3446    2  -5  -9   4    488.88    489.69     26.40 o
      3446    1  -5   4   6    488.88    489.69     26.40 o
      3447    2  -4 -10   4  25242.20  28380.60   1243.81 o
      3447    1  -4   4   6  25242.20  28380.60   1243.81 o
      3448    2  -3 -11   4   1343.86   1685.24     77.67 o
      3448    1  -3   4   6   1343.86   1685.24     77.67 o
      3449    2  -2 -12   4   1407.51   1414.78     65.96 o
      3449    1  -2   4   6   1407.51   1414.78     65.96 o
      3450    2  -1 -13   4   1013.09   1145.97     53.82 o
      3450    1  -1   4   6   1013.09   1145.97     53.82 o
      3451    2   0 -14   4   5803.82   6134.83    383.83 o
      3451    1   0   4   6   5803.82   6134.83    383.83 o
      3452    2   1 -15   4  23980.90  24996.30   1095.62 o
      3452    1   1   4   6  23980.90  24996.30   1095.62 o
      3453    2   2 -16   4     27.80     28.11      5.91 o
      3453    1   2   4   6     27.80     28.11      5.91 o
      3454    2   3 -17   4   5653.80   5754.10    253.20 o
      3454    1   3   4   6   5653.80   5754.10    253.20 o
      3455    2   4 -18   4 223086.00 214670.00   9388.52 o
      3455    1   4   4   6 223086.00 214670.00   9388.52 o
      3456    2   5 -19   4   2113.79   2084.16     94.63 o
      3456    1   5   4   6   2113.79   2084.16     94.63 o
      3457    2   6 -20   4    108.67    117.14      9.52 o
      3457    1   6   4   6    108.67    117.14      9.52 o
      3458    2   7 -21   4    491.06    457.18     24.36 o
      3458    1   7   4   6    491.06    457.18     24.36 o
      3459    2   8 -22   4    376.31    343.39     27.19 o
      3459    1   8   4   6    376.31    343.39     27.19 o
      3460    2   9 -23   4   2455.38   2566.77    164.66 o
      3460    1   9   4   6   2455.38   2566.77    164.66 o
      3461    1 -14   5   6      0.15      0.90      5.64 <
      3462    1 -13   5   6      6.71      9.83      6.27 <
      3463    1 -12   5   6     46.29     45.58      7.76 o
      3464    1 -11   5   6   1658.96   1616.40     75.95 o
      3465    1 -10   5   6      5.05      2.88      7.82 <
      3466    1  -9   5   6  16719.10  18432.10   1146.40 o
      3467    1  -8   5   6    109.54    113.11     12.34 o
      3468    1  -7   5   6    263.25    245.39     17.07 o
      3469    1  -6   5   6    962.02    902.80     44.66 o
      3470    1  -5   5   6   3162.44   3200.28    204.34 o
      3471    1  -4   5   6     65.32     56.50     11.70 o
      3472    1  -3   5   6    547.14    403.44     32.64 o
      3473    1  -2   5   6    453.75    529.34     38.61 o
      3474    1  -1   5   6    628.19    666.96     46.67 o
      3475    1   0   5   6     40.46     46.75      7.16 o
      3476    1   1   5   6   3950.57   3880.14    173.96 o
      3477    1   2   5   6    144.40    125.74     10.21 o
      3478    1   3   5   6    102.98     95.00      8.48 o
      3479    1   4   5   6    476.24    514.95     27.01 o
      3480    1   5   5   6      0.04     -4.27      5.73 <
      3481    1   6   5   6     20.83     15.35      5.50 <
      3482    1   7   5   6   4155.27   4047.47    256.71 o
      3483    1   8   5   6      1.39      0.39      4.69 <
      3484    2 -14  -1   6    132.12    142.66     15.32 o
      3484    1 -14   6   6    132.12    142.66     15.32 o
      3485    2 -13  -2   6     60.49     60.07     13.05 o
      3485    1 -13   6   6     60.49     60.07     13.05 o
      3486    2 -12  -3   6   1695.01   1478.01     69.33 o
      3486    1 -12   6   6   1695.01   1478.01     69.33 o
      3487    2 -11  -4   6      8.54     14.48      7.07 <
      3487    1 -11   6   6      8.54     14.48      7.07 <
      3488    2 -10  -5   6    538.79    557.20     30.42 o
      3488    1 -10   6   6    538.79    557.20     30.42 o
      3489    2  -9  -6   6   4830.78   5172.63    327.46 o
      3489    1  -9   6   6   4830.78   5172.63    327.46 o
      3490    2  -8  -7   6    152.90    151.79     13.57 o
      3490    1  -8   6   6    152.90    151.79     13.57 o
      3491    2  -7  -8   6     38.61     27.33      9.45 <
      3491    1  -7   6   6     38.61     27.33      9.45 <
      3492    2  -6  -9   6  32783.50  36997.40   1620.27 o
      3492    1  -6   6   6  32783.50  36997.40   1620.27 o
      3493    2  -5 -10   6   5664.33   6081.08    270.80 o
      3493    1  -5   6   6   5664.33   6081.08    270.80 o
      3494    2  -4 -11   6   1753.53   1907.60     88.32 o
      3494    1  -4   6   6   1753.53   1907.60     88.32 o
      3495    2  -3 -12   6   3668.93   3779.16    169.84 o
      3495    1  -3   6   6   3668.93   3779.16    169.84 o
      3496    2  -2 -13   6   1577.83   1852.21     85.30 o
      3496    1  -2   6   6   1577.83   1852.21     85.30 o
      3497    2  -1 -14   6    289.48    327.80     19.25 o
      3497    1  -1   6   6    289.48    327.80     19.25 o
      3498    2   0 -15   6   1517.57   1644.56     75.98 o
      3498    1   0   6   6   1517.57   1644.56     75.98 o
      3499    2   1 -16   6   1386.14   1487.29     69.24 o
      3499    1   1   6   6   1386.14   1487.29     69.24 o
      3500    2   2 -17   6    580.73    603.97     31.09 o
      3500    1   2   6   6    580.73    603.97     31.09 o
      3501    2   3 -18   6   1602.01   1663.72    109.08 o
      3501    1   3   6   6   1602.01   1663.72    109.08 o
      3502    2   4 -19   6     15.24     18.94      5.77 o
      3502    1   4   6   6     15.24     18.94      5.77 o
      3503    2   5 -20   6     67.53     68.89      7.55 o
      3503    1   5   6   6     67.53     68.89      7.55 o
      3504    2   6 -21   6   2502.72   2688.94    172.94 o
      3504    1   6   6   6   2502.72   2688.94    172.94 o
      3505    2   7 -22   6   2101.81   2025.74     93.08 o
      3505    1   7   6   6   2101.81   2025.74     93.08 o
      3506    2   8 -23   6    831.83    956.35     65.72 o
      3506    1   8   6   6    831.83    956.35     65.72 o
      3507    1 -14   7   6    418.41    481.27     36.03 o
      3508    1 -13   7   6     18.42     16.59      7.04 <
      3509    1 -12   7   6     88.10    100.74     12.90 o
      3510    1 -11   7   6  10613.70  10502.90    459.02 o
      3511    1 -10   7   6    204.79    223.54     22.76 o
      3512    1  -9   7   6     94.16     83.88     10.75 o
      3513    1  -8   7   6     55.89     71.73     15.18 o
      3514    1  -7   7   6   1236.49   1184.30     57.46 o
      3515    1  -6   7   6    342.70    297.42     19.29 o
      3516    1  -5   7   6    553.88    582.02     30.64 o
      3517    1  -4   7   6    643.31    687.01     35.58 o
      3518    1  -3   7   6   1620.88   1551.88     73.44 o
      3519    1  -2   7   6    297.69    320.21     19.35 o
      3520    1  -1   7   6    132.54    107.20     10.50 o
      3521    1   0   7   6     82.46     82.00      8.95 o
      3522    1   1   7   6      0.11      0.27      5.51 <
      3523    1   2   7   6    119.92    147.91     16.80 o
      3524    1   3   7   6   1322.28   1456.39     68.29 o
      3525    1   4   7   6     55.99     54.79      7.51 o
      3526    1   5   7   6    471.08    504.00     26.91 o
      3527    1   6   7   6    308.65    306.09     18.02 o
      3528    1   7   7   6      1.08      2.96      4.96 <
      3529    2 -14  -2   8    921.79    938.59     64.45 o
      3529    1 -14   8   6    921.79    938.59     64.45 o
      3530    2 -13  -3   8    117.00     90.51      9.47 o
      3530    1 -13   8   6    117.00     90.51      9.47 o
      3531    2 -12  -4   8    284.36    298.89     18.40 o
      3531    1 -12   8   6    284.36    298.89     18.40 o
      3532    2 -11  -5   8    477.89    472.38     27.01 o
      3532    1 -11   8   6    477.89    472.38     27.01 o
      3533    2 -10  -6   8     11.96     16.95      7.96 <
      3533    1 -10   8   6     11.96     16.95      7.96 <
      3534    2  -9  -7   8     32.53     25.95      8.51 o
      3534    1  -9   8   6     32.53     25.95      8.51 o
      3535    2  -8  -8   8   8466.01   9515.66    421.10 o
      3535    1  -8   8   6   8466.01   9515.66    421.10 o
      3536    2  -7  -9   8    313.33    289.80     19.23 o
      3536    1  -7   8   6    313.33    289.80     19.23 o
      3537    2  -6 -10   8  15639.00  16623.40    731.16 o
      3537    1  -6   8   6  15639.00  16623.40    731.16 o
      3538    2  -5 -11   8    228.98    239.36     16.27 o
      3538    1  -5   8   6    228.98    239.36     16.27 o
      3539    2  -4 -12   8   2232.73   2488.69    114.02 o
      3539    1  -4   8   6   2232.73   2488.69    114.02 o
      3540    2  -3 -13   8   2524.22   2939.12    133.04 o
      3540    1  -3   8   6   2524.22   2939.12    133.04 o
      3541    2  -2 -14   8    170.91    214.77     19.77 o
      3541    1  -2   8   6    170.91    214.77     19.77 o
      3542    2  -1 -15   8  18697.90  20254.30    877.92 o
      3542    1  -1   8   6  18697.90  20254.30    877.92 o
      3543    2   0 -16   8   2758.73   3020.33    136.37 o
      3543    1   0   8   6   2758.73   3020.33    136.37 o
      3544    2   1 -17   8   9025.19  10757.70    671.37 o
      3544    1   1   8   6   9025.19  10757.70    671.37 o
      3545    2   2 -18   8  43392.40  47701.00   2081.39 o
      3545    1   2   8   6  43392.40  47701.00   2081.39 o
      3546    2   3 -19   8    442.99    459.81     24.68 o
      3546    1   3   8   6    442.99    459.81     24.68 o
      3547    2   4 -20   8   1816.01   1952.33     89.81 o
      3547    1   4   8   6   1816.01   1952.33     89.81 o
      3548    2   5 -21   8    325.83    389.82     21.85 o
      3548    1   5   8   6    325.83    389.82     21.85 o
      3549    2   6 -22   8    865.04    924.15     45.27 o
      3549    1   6   8   6    865.04    924.15     45.27 o
      3550    1 -13   9   6    771.32    708.27     36.04 o
      3551    1 -12   9   6      3.21      9.03     10.48 <
      3552    1 -11   9   6   5087.75   5033.13    319.47 o
      3553    1 -10   9   6     27.72     20.04      8.32 <
      3554    1  -9   9   6    466.91    434.29     25.49 o
      3555    1  -8   9   6    864.76    837.31     42.51 o
      3556    1  -7   9   6     16.51      9.81      7.30 <
      3557    1  -5   9   6   4244.98   4226.29    189.79 o
      3558    1  -4   9   6    344.83    359.36     21.48 o
      3559    1  -3   9   6   6089.02   6386.50    283.59 o
      3560    1  -2   9   6     28.71     31.84      7.73 o
      3561    1  -1   9   6   2413.95   2452.73    159.22 o
      3562    1   0   9   6     75.54     66.26      8.25 o
      3563    1   1   9   6    117.92    115.68     10.35 o
      3564    1   2   9   6    108.09     95.24      9.46 o
      3565    1   3   9   6     19.13     31.44      6.57 o
      3566    1   4   9   6      1.84     -1.73      5.49 <
      3567    1   5   9   6   1121.21   1179.70     56.38 o
      3568    2 -13  -4  10     13.25     13.00      7.69 <
      3568    1 -13  10   6     13.25     13.00      7.69 <
      3569    2 -12  -5  10     10.93      7.66     10.79 <
      3569    1 -12  10   6     10.93      7.66     10.79 <
      3570    2 -11  -6  10   4256.71   4449.97    199.61 o
      3570    1 -11  10   6   4256.71   4449.97    199.61 o
      3571    2 -10  -7  10   1943.56   1981.57     92.21 o
      3571    1 -10  10   6   1943.56   1981.57     92.21 o
      3572    2  -9  -8  10   1266.38   1317.66     63.37 o
      3572    1  -9  10   6   1266.38   1317.66     63.37 o
      3573    2  -8  -9  10  53987.80  56211.60   2441.25 o
      3573    1  -8  10   6  53987.80  56211.60   2441.25 o
      3574    2  -7 -10  10   1802.47   1832.33     85.33 o
      3574    1  -7  10   6   1802.47   1832.33     85.33 o
      3575    2  -6 -11  10   2626.65   2971.51    135.22 o
      3575    1  -6  10   6   2626.65   2971.51    135.22 o
      3576    2  -5 -12  10      6.77     11.78      7.61 <
      3576    1  -5  10   6      6.77     11.78      7.61 <
      3577    2  -4 -13  10    644.24    711.46     52.35 o
      3577    1  -4  10   6    644.24    711.46     52.35 o
      3578    2  -3 -14  10    408.90    454.97     36.58 o
      3578    1  -3  10   6    408.90    454.97     36.58 o
      3579    2  -2 -15  10    266.35    299.55     18.72 o
      3579    1  -2  10   6    266.35    299.55     18.72 o
      3580    2  -1 -16  10   2752.19   3003.03    135.04 o
      3580    1  -1  10   6   2752.19   3003.03    135.04 o
      3581    2   0 -17  10  15406.90  15954.20    991.88 o
      3581    1   0  10   6  15406.90  15954.20    991.88 o
      3582    2   1 -18  10    782.35    807.99     40.55 o
      3582    1   1  10   6    782.35    807.99     40.55 o
      3583    2   2 -19  10   9153.65   9864.72    428.76 o
      3583    1   2  10   6   9153.65   9864.72    428.76 o
      3584    2   3 -20  10    214.28    224.45     21.94 o
      3584    1   3  10   6    214.28    224.45     21.94 o
      3585    2   4 -21  10    184.24    190.04     13.38 o
      3585    1   4  10   6    184.24    190.04     13.38 o
      3586    1 -12  11   6      4.58      3.86      7.11 <
      3587    1 -11  11   6    314.70    281.09     26.42 o
      3588    1 -10  11   6    178.01    139.92     12.61 o
      3589    1  -9  11   6   1140.75   1127.37     54.22 o
      3590    1  -8  11   6      6.70     11.08     11.68 <
      3591    1  -7  11   6    103.63     94.30     11.10 o
      3592    1  -6  11   6    160.30    141.40     18.06 o
      3593    1  -5  11   6     11.28     12.82      9.10 <
      3594    1  -4  11   6     11.70     18.68      7.37 <
      3595    1  -3  11   6     71.78     70.91      9.10 o
      3596    1  -2  11   6      1.07      1.50      7.16 <
      3597    1  -1  11   6      2.11      0.65      6.36 <
      3598    1   0  11   6     15.87     15.09      6.98 <
      3599    1   1  11   6     36.55     42.69      7.43 o
      3600    1   2  11   6      0.28     -2.02      5.95 <
      3601    1   3  11   6      0.20     -2.73      6.25 <
      3602    2 -12  -6  12    649.23    556.92     43.32 o
      3602    1 -12  12   6    649.23    556.92     43.32 o
      3603    2 -11  -7  12     76.35     79.93     10.71 o
      3603    1 -11  12   6     76.35     79.93     10.71 o
      3604    2 -10  -8  12    217.95    155.69     18.07 o
      3604    1 -10  12   6    217.95    155.69     18.07 o
      3605    2  -9  -9  12     94.53     93.63     10.89 o
      3605    1  -9  12   6     94.53     93.63     10.89 o
      3606    2  -8 -10  12    741.62    686.02     35.50 o
      3606    1  -8  12   6    741.62    686.02     35.50 o
      3607    2  -7 -11  12     82.44     71.47      9.98 o
      3607    1  -7  12   6     82.44     71.47      9.98 o
      3608    2  -6 -12  12    673.09    761.64     39.16 o
      3608    1  -6  12   6    673.09    761.64     39.16 o
      3609    2  -5 -13  12   1796.53   1803.92     84.48 o
      3609    1  -5  12   6   1796.53   1803.92     84.48 o
      3610    2  -4 -14  12    130.35    122.55     11.82 o
      3610    1  -4  12   6    130.35    122.55     11.82 o
      3611    2  -3 -15  12   2961.31   3066.36    137.32 o
      3611    1  -3  12   6   2961.31   3066.36    137.32 o
      3612    2  -2 -16  12     64.15     80.39      9.49 o
      3612    1  -2  12   6     64.15     80.39      9.49 o
      3613    2  -1 -17  12   1995.95   2226.82    102.06 o
      3613    1  -1  12   6   1995.95   2226.82    102.06 o
      3614    2   0 -18  12  11874.30  12396.40    544.85 o
      3614    1   0  12   6  11874.30  12396.40    544.85 o
      3615    2   1 -19  12     10.15      6.84      5.51 <
      3615    1   1  12   6     10.15      6.84      5.51 <
      3616    1 -11  13   6     88.89     65.97     14.39 o
      3617    1 -10  13   6     88.81     87.57     10.26 o
      3618    1  -9  13   6     55.97     36.72     11.46 o
      3619    1  -8  13   6    186.74    197.68     14.94 o
      3620    1  -7  13   6    828.28    857.23     61.41 o
      3621    1  -6  13   6    160.90    164.11     13.32 o
      3622    1  -5  13   6    265.23    293.92     18.68 o
      3623    1  -4  13   6     66.20     53.93      8.69 o
      3624    1  -3  13   6    145.87    157.74     12.75 o
      3625    1  -2  13   6     32.80     15.22     11.29 <
      3626    1  -1  13   6    124.73    127.97     14.20 o
      3627    2 -10  -9  14  64693.30  66738.70   4130.65 o
      3627    1 -10  14   6  64693.30  66738.70   4130.65 o
      3628    2  -9 -10  14   1048.92   1012.27     50.02 o
      3628    1  -9  14   6   1048.92   1012.27     50.02 o
      3629    2  -8 -11  14    694.70    681.92     35.62 o
      3629    1  -8  14   6    694.70    681.92     35.62 o
      3630    2  -7 -12  14    807.54    747.70     53.74 o
      3630    1  -7  14   6    807.54    747.70     53.74 o
      3631    2  -6 -13  14    298.25    275.09     17.88 o
      3631    1  -6  14   6    298.25    275.09     17.88 o
      3632    2  -5 -14  14   1369.17   1510.12     71.07 o
      3632    1  -5  14   6   1369.17   1510.12     71.07 o
      3633    2  -4 -15  14    780.76    758.35     54.06 o
      3633    1  -4  14   6    780.76    758.35     54.06 o
      3634    2  -3 -16  14   1935.97   1928.90    126.30 o
      3634    1  -3  14   6   1935.97   1928.90    126.30 o
      3635    1   5 -13   7    623.96    409.94     19.47 o
      3636    1   6 -13   7      3.99      6.65      4.77 <
      3637    1   7 -13   7    855.09    925.86     44.93 o
      3638    2   5 -13 -12   1671.88   1288.13     83.63 o
      3638    1   5 -12   7   1671.88   1288.13     83.63 o
      3639    2   6 -14 -12   3605.58   3262.65    146.14 o
      3639    1   6 -12   7   3605.58   3262.65    146.14 o
      3640    2   7 -15 -12   5107.78   4955.34    219.40 o
      3640    1   7 -12   7   5107.78   4955.34    219.40 o
      3641    2   8 -16 -12   1839.00   1750.14     81.97 o
      3641    1   8 -12   7   1839.00   1750.14     81.97 o
      3642    2   9 -17 -12    242.55    270.89     17.59 o
      3642    1   9 -12   7    242.55    270.89     17.59 o
      3643    2  10 -18 -12  11503.80  11172.40    698.97 o
      3643    1  10 -12   7  11503.80  11172.40    698.97 o
      3644    1   4 -11   7    340.68    320.66     16.29 o
      3645    1   5 -11   7    396.25    384.52     20.63 o
      3646    1   6 -11   7    336.11    331.16     19.42 o
      3647    1   7 -11   7   1965.89   2147.70     99.52 o
      3648    1   8 -11   7    659.41    791.98     39.93 o
      3649    1   9 -11   7      2.87      6.14      6.41 <
      3650    1  10 -11   7     88.18     95.87      9.77 o
      3651    1  11 -11   7      9.78      5.40      6.03 <
      3652    2   3 -12 -10    143.76     86.06      5.54 o
      3652    1   3 -10   7    143.76     86.06      5.54 o
      3653    2   4 -13 -10    559.08    539.34     26.22 o
      3653    1   4 -10   7    559.08    539.34     26.22 o
      3654    2   5 -14 -10     71.51     73.25      7.92 o
      3654    1   5 -10   7     71.51     73.25      7.92 o
      3655    2   6 -15 -10      6.54      8.82      6.26 <
      3655    1   6 -10   7      6.54      8.82      6.26 <
      3656    2   7 -16 -10   3795.45   3939.50    175.95 o
      3656    1   7 -10   7   3795.45   3939.50    175.95 o
      3657    2   8 -17 -10    811.48    927.39     45.61 o
      3657    1   8 -10   7    811.48    927.39     45.61 o
      3658    2   9 -18 -10    400.82    397.11     22.77 o
      3658    1   9 -10   7    400.82    397.11     22.77 o
      3659    2  10 -19 -10     25.81      3.42      6.43 <
      3659    1  10 -10   7     25.81      3.42      6.43 <
      3660    2  11 -20 -10    630.13    650.97     33.23 o
      3660    1  11 -10   7    630.13    650.97     33.23 o
      3661    1   3  -9   7   2191.88   1853.44     83.78 o
      3662    1   4  -9   7     25.37     28.94      5.81 o
      3663    1   5  -9   7   6755.14   7906.86    494.94 o
      3664    1   6  -9   7     53.46     60.03      7.91 o
      3665    1   7  -9   7    171.25    198.84     14.25 o
      3666    1   8  -9   7    772.20    876.85     43.41 o
      3667    1   9  -9   7     29.35     41.67      7.64 o
      3668    1  10  -9   7    533.17    584.57     31.11 o
      3669    1  11  -9   7     21.74     20.20      7.10 <
      3670    2  -7  -3  -8      2.55      0.52      2.83 <
      3670    1  -7  -8   7      2.55      0.52      2.83 <
      3671    2   2 -12  -8     36.78     30.77      3.92 o
      3671    1   2  -8   7     36.78     30.77      3.92 o
      3672    2   3 -13  -8   2271.96   2411.13    106.65 o
      3672    1   3  -8   7   2271.96   2411.13    106.65 o
      3673    2   4 -14  -8    656.17    532.59     27.68 o
      3673    1   4  -8   7    656.17    532.59     27.68 o
      3674    2   5 -15  -8   9788.26  12184.10    759.19 o
      3674    1   5  -8   7   9788.26  12184.10    759.19 o
      3675    2   6 -16  -8    426.24    471.19     25.13 o
      3675    1   6  -8   7    426.24    471.19     25.13 o
      3676    2   7 -17  -8   4030.31   4099.58    183.12 o
      3676    1   7  -8   7   4030.31   4099.58    183.12 o
      3677    2   8 -18  -8 138483.00 148223.00   6474.65 o
      3677    1   8  -8   7 138483.00 148223.00   6474.65 o
      3678    2   9 -19  -8      4.73      4.55      6.01 <
      3678    1   9  -8   7      4.73      4.55      6.01 <
      3679    2  10 -20  -8     12.46     26.56      7.29 o
      3679    1  10  -8   7     12.46     26.56      7.29 o
      3680    2  11 -21  -8    200.38    221.68     14.97 o
      3680    1  11  -8   7    200.38    221.68     14.97 o
      3681    1  -8  -7   7    173.61    148.04     11.15 o
      3682    1  -7  -7   7     10.38      4.23      4.29 <
      3683    1  -6  -7   7    324.91    239.40     12.78 o
      3684    1   1  -7   7    624.94    337.93     22.04 o
      3685    1   2  -7   7      0.05      3.16      4.18 <
      3686    1   5  -7   7   2284.70   2512.26    113.76 o
      3687    1   6  -7   7    674.41    740.76     36.86 o
      3688    1   7  -7   7    309.87    326.57     19.47 o
      3689    1   8  -7   7    627.71    671.36     34.67 o
      3690    1   9  -7   7     17.62     20.66      7.49 <
      3691    1  11  -7   7   2254.40   2256.65    103.55 o
      3692    2  -9  -2  -6     33.06     22.96      6.59 o
      3692    1  -9  -6   7     33.06     22.96      6.59 o
      3693    2  -8  -3  -6      7.42      6.16      9.66 <
      3693    1  -8  -6   7      7.42      6.16      9.66 <
      3694    2  -7  -4  -6    277.61    307.30     17.12 o
      3694    1  -7  -6   7    277.61    307.30     17.12 o
      3695    2  -6  -5  -6    428.49    430.18     21.23 o
      3695    1  -6  -6   7    428.49    430.18     21.23 o
      3696    2  -5  -6  -6  11347.40   8503.66    375.41 o
      3696    1  -5  -6   7  11347.40   8503.66    375.41 o
      3697    2   1 -12  -6   1336.13   1260.87     57.02 o
      3697    1   1  -6   7   1336.13   1260.87     57.02 o
      3698    2   2 -13  -6   1821.54   2012.28     88.72 o
      3698    1   2  -6   7   1821.54   2012.28     88.72 o
      3699    2   3 -14  -6   5212.02   5061.02    315.98 o
      3699    1   3  -6   7   5212.02   5061.02    315.98 o
      3700    2   4 -15  -6     15.57      8.97      5.78 <
      3700    1   4  -6   7     15.57      8.97      5.78 <
      3701    2   5 -16  -6   3352.81   3606.19    160.47 o
      3701    1   5  -6   7   3352.81   3606.19    160.47 o
      3702    2   6 -17  -6    229.68    215.51     14.97 o
      3702    1   6  -6   7    229.68    215.51     14.97 o
      3703    2   7 -18  -6   2647.90   2963.37    188.77 o
      3703    1   7  -6   7   2647.90   2963.37    188.77 o
      3704    2   8 -19  -6    888.10    915.52     65.02 o
      3704    1   8  -6   7    888.10    915.52     65.02 o
      3705    2   9 -20  -6   1570.64   1585.06     73.94 o
      3705    1   9  -6   7   1570.64   1585.06     73.94 o
      3706    2  10 -21  -6    726.84    764.89     37.77 o
      3706    1  10  -6   7    726.84    764.89     37.77 o
      3707    2  11 -22  -6     20.53     17.85      6.12 <
      3707    1  11  -6   7     20.53     17.85      6.12 <
      3708    1 -11  -5   7    886.96    877.26     43.49 o
      3709    1 -10  -5   7      7.66     13.44      6.92 <
      3710    1  -9  -5   7    363.77    374.75     21.21 o
      3711    1  -8  -5   7      0.23      1.66      5.17 <
      3712    1  -7  -5   7  13173.90  15319.20    673.62 o
      3713    1  -6  -5   7     13.25     13.36      4.77 <
      3714    1  -5  -5   7      1.36      1.64      4.02 <
      3715    1  -4  -5   7     25.29     23.36      3.01 o
      3716    1   0  -5   7    770.73    813.72     37.10 o
      3717    1   1  -5   7   1208.99   1266.36     56.51 o
      3718    1   2  -5   7    628.91    713.07     33.26 o
      3719    1   3  -5   7      5.78      3.13      5.02 <
      3720    1   4  -5   7     27.63     34.70      7.17 o
      3721    1   5  -5   7    181.34    176.43     16.01 o
      3722    1   6  -5   7    332.07    357.14     19.67 o
      3723    1   7  -5   7    843.30    965.00     65.27 o
      3724    1   8  -5   7    508.76    571.19     43.87 o
      3725    1   9  -5   7    219.46    220.09     14.86 o
      3726    1  10  -5   7     61.10     56.19      8.13 o
      3727    1  11  -5   7    157.36    130.64     11.06 o
      3728    2 -12   0  -4  20672.20  20455.60   1270.42 o
      3728    1 -12  -4   7  20672.20  20455.60   1270.42 o
      3729    2 -11  -1  -4    243.80    239.55     15.95 o
      3729    1 -11  -4   7    243.80    239.55     15.95 o
      3730    2 -10  -2  -4   2570.43   2687.72    172.20 o
      3730    1 -10  -4   7   2570.43   2687.72    172.20 o
      3731    2  -9  -3  -4    268.02    300.27     18.04 o
      3731    1  -9  -4   7    268.02    300.27     18.04 o
      3732    2  -8  -4  -4    949.80   1089.70     51.99 o
      3732    1  -8  -4   7    949.80   1089.70     51.99 o
      3733    2  -7  -5  -4      1.76      2.78      5.08 <
      3733    1  -7  -4   7      1.76      2.78      5.08 <
      3734    2  -6  -6  -4   2384.54   2492.51    157.34 o
      3734    1  -6  -4   7   2384.54   2492.51    157.34 o
      3735    2  -5  -7  -4   1123.41   1252.40     57.22 o
      3735    1  -5  -4   7   1123.41   1252.40     57.22 o
      3736    2  -4  -8  -4   6492.49   6384.04    280.14 o
      3736    1  -4  -4   7   6492.49   6384.04    280.14 o
      3737    2  -3  -9  -4   1557.37   1584.53     70.61 o
      3737    1  -3  -4   7   1557.37   1584.53     70.61 o
      3738    2  -2 -10  -4  58383.80  52477.00   2301.14 o
      3738    1  -2  -4   7  58383.80  52477.00   2301.14 o
      3739    2  -1 -11  -4    260.86    231.23     11.58 o
      3739    1  -1  -4   7    260.86    231.23     11.58 o
      3740    2   0 -12  -4    576.13    716.92     46.99 o
      3740    1   0  -4   7    576.13    716.92     46.99 o
      3741    2   1 -13  -4   1012.33   1235.12     55.89 o
      3741    1   1  -4   7   1012.33   1235.12     55.89 o
      3742    2   2 -14  -4   1392.60   1489.51     67.40 o
      3742    1   2  -4   7   1392.60   1489.51     67.40 o
      3743    2   3 -15  -4  15625.40  15900.20    697.00 o
      3743    1   3  -4   7  15625.40  15900.20    697.00 o
      3744    2   4 -16  -4  10972.50  10872.70    676.26 o
      3744    1   4  -4   7  10972.50  10872.70    676.26 o
      3745    2   5 -17  -4  27874.20  26686.40   1169.00 o
      3745    1   5  -4   7  27874.20  26686.40   1169.00 o
      3746    2   6 -18  -4  71935.60  68171.80   2983.26 o
      3746    1   6  -4   7  71935.60  68171.80   2983.26 o
      3747    2   7 -19  -4     47.24     53.02      8.67 o
      3747    1   7  -4   7     47.24     53.02      8.67 o
      3748    2   8 -20  -4    836.14    726.29     50.81 o
      3748    1   8  -4   7    836.14    726.29     50.81 o
      3749    2   9 -21  -4     78.79     76.05      9.05 o
      3749    1   9  -4   7     78.79     76.05      9.05 o
      3750    2  10 -22  -4    567.59    510.37     27.22 o
      3750    1  10  -4   7    567.59    510.37     27.22 o
      3751    2  11 -23  -4    666.06    675.71     34.04 o
      3751    1  11  -4   7    666.06    675.71     34.04 o
      3752    1 -13  -3   7    141.37    163.00     16.74 o
      3753    1 -12  -3   7      1.33      0.50      5.99 <
      3754    1 -11  -3   7      3.28     -0.07      6.09 <
      3755    1 -10  -3   7      0.47     -2.05      6.56 <
      3756    1  -9  -3   7      4.38      7.78      5.93 <
      3757    1  -8  -3   7    212.31    232.73     14.90 o
      3758    1  -7  -3   7   6746.67   7342.81    324.51 o
      3759    1  -6  -3   7     11.39     13.46      6.40 <
      3760    1  -5  -3   7    106.09    109.42      8.58 o
      3761    1  -4  -3   7      0.33      1.17      5.24 <
      3762    1  -3  -3   7     11.59     14.05      4.44 o
      3763    1  -2  -3   7     84.84     74.49      6.68 o
      3764    1  -1  -3   7   2652.39   2333.59    101.80 o
      3765    1   0  -3   7     56.55     59.82      5.39 o
      3766    1   1  -3   7   8068.47   8792.28    386.12 o
      3767    1   2  -3   7    546.99    495.55     34.28 o
      3768    1   3  -3   7   6061.95   6501.75    286.05 o
      3769    1   4  -3   7    162.79    145.11     14.31 o
      3770    1   5  -3   7    123.74    105.80      8.68 o
      3771    1   6  -3   7    733.82    757.63     37.11 o
      3772    1   7  -3   7     14.18     14.31      5.05 <
      3773    1   8  -3   7    730.61    751.80     36.90 o
      3774    1   9  -3   7    609.28    610.00     30.77 o
      3775    1  10  -3   7      0.08      3.44     10.51 <
      3776    1  11  -3   7     66.62     53.40      9.56 o
      3777    1 -13  -2   7      0.83      0.82      9.96 <
      3778    2 -12  -1  -2  11225.30  12060.20    531.74 o
      3778    1 -12  -2   7  11225.30  12060.20    531.74 o
      3779    2 -11  -2  -2   1208.94   1322.55     89.40 o
      3779    1 -11  -2   7   1208.94   1322.55     89.40 o
      3780    2 -10  -3  -2      4.75      4.05      6.94 <
      3780    1 -10  -2   7      4.75      4.05      6.94 <
      3781    2  -9  -4  -2     14.30     11.72      6.48 <
      3781    1  -9  -2   7     14.30     11.72      6.48 <
      3782    2  -8  -5  -2   1902.32   1917.59     88.01 o
      3782    1  -8  -2   7   1902.32   1917.59     88.01 o
      3783    2  -7  -6  -2   5507.11   5906.67    261.22 o
      3783    1  -7  -2   7   5507.11   5906.67    261.22 o
      3784    2  -6  -7  -2  14380.50  15238.60    666.47 o
      3784    1  -6  -2   7  14380.50  15238.60    666.47 o
      3785    2  -5  -8  -2  12841.00  15012.50    931.96 o
      3785    1  -5  -2   7  12841.00  15012.50    931.96 o
      3786    2  -4  -9  -2 197400.00 240231.00  10493.10 o
      3786    1  -4  -2   7 197400.00 240231.00  10493.10 o
      3787    2  -3 -10  -2    478.30    585.06     28.10 o
      3787    1  -3  -2   7    478.30    585.06     28.10 o
      3788    2  -2 -11  -2   3269.84   3886.35    170.41 o
      3788    1  -2  -2   7   3269.84   3886.35    170.41 o
      3789    2  -1 -12  -2     87.44     79.51      6.46 o
      3789    1  -1  -2   7     87.44     79.51      6.46 o
      3790    2   0 -13  -2   1658.79    838.51     39.28 o
      3790    1   0  -2   7   1658.79    838.51     39.28 o
      3791    2   1 -14  -2  10317.70  10762.60    472.77 o
      3791    1   1  -2   7  10317.70  10762.60    472.77 o
      3792    2   2 -15  -2    425.27    440.77     22.03 o
      3792    1   2  -2   7    425.27    440.77     22.03 o
      3793    2   3 -16  -2   1274.55   1291.90     59.30 o
      3793    1   3  -2   7   1274.55   1291.90     59.30 o
      3794    2   4 -17  -2  38691.40  37209.20   1628.28 o
      3794    1   4  -2   7  38691.40  37209.20   1628.28 o
      3795    2   5 -18  -2   1455.46   1520.32     70.06 o
      3795    1   5  -2   7   1455.46   1520.32     70.06 o
      3796    2   6 -19  -2  31034.70  29307.50   1284.28 o
      3796    1   6  -2   7  31034.70  29307.50   1284.28 o
      3797    2   7 -20  -2    114.36    123.73      9.65 o
      3797    1   7  -2   7    114.36    123.73      9.65 o
      3798    2   8 -21  -2    665.97    606.36     30.53 o
      3798    1   8  -2   7    665.97    606.36     30.53 o
      3799    2   9 -22  -2    494.62    432.76     32.94 o
      3799    1   9  -2   7    494.62    432.76     32.94 o
      3800    2  10 -23  -2    837.02    787.41     38.58 o
      3800    1  10  -2   7    837.02    787.41     38.58 o
      3801    2  11 -24  -2    408.25    376.24     28.59 o
      3801    1  11  -2   7    408.25    376.24     28.59 o
      3802    1 -14  -1   7      3.59     -1.41      5.98 <
      3803    1 -13  -1   7    470.92    411.94     33.25 o
      3804    1 -12  -1   7     71.61     71.22      8.61 o
      3805    1 -11  -1   7    293.83    271.08     25.24 o
      3806    1 -10  -1   7     24.24     25.10      8.39 <
      3807    1  -9  -1   7     25.72     26.98      6.83 o
      3808    1  -8  -1   7    232.36    233.56     15.24 o
      3809    1  -6  -1   7    125.29    120.74     10.81 o
      3810    1  -5  -1   7   1751.67   1808.99    117.24 o
      3811    1  -4  -1   7    100.52    121.55      9.57 o
      3812    1  -3  -1   7     65.46     41.38      6.59 o
      3813    1  -2  -1   7    164.07    137.25      9.50 o
      3814    1  -1  -1   7    122.00    110.70      8.43 o
      3815    1   0  -1   7    947.30    874.44     41.10 o
      3816    1   1  -1   7      5.97     10.79      5.62 <
      3817    1   2  -1   7     30.13     26.15      4.71 o
      3818    1   3  -1   7    299.03    327.28     24.97 o
      3819    1   4  -1   7    184.29    188.71     11.97 o
      3820    1   5  -1   7      0.19      1.66      4.67 <
      3821    1   6  -1   7    838.22    873.86     60.18 o
      3822    1   7  -1   7    186.07    197.99     18.30 o
      3823    1   8  -1   7     35.34     37.43      6.18 o
      3824    1   9  -1   7   8402.52   7873.06    347.90 o
      3825    1  10  -1   7    684.90    705.56     34.87 o
      3826    2 -14   0   0   1888.03   1931.73    125.72 o
      3826    1 -14   0   7   1888.03   1931.73    125.72 o
      3827    2 -13  -1   0      7.95      6.04      5.85 <
      3827    1 -13   0   7      7.95      6.04      5.85 <
      3828    2 -12  -2   0   2260.61   2263.13    103.97 o
      3828    1 -12   0   7   2260.61   2263.13    103.97 o
      3829    2 -11  -3   0   1016.43    888.15     62.96 o
      3829    1 -11   0   7   1016.43    888.15     62.96 o
      3830    2 -10  -4   0    225.82    214.02     20.11 o
      3830    1 -10   0   7    225.82    214.02     20.11 o
      3831    2  -9  -5   0    204.51    196.99     13.94 o
      3831    1  -9   0   7    204.51    196.99     13.94 o
      3832    2  -8  -6   0    189.18    191.66     13.93 o
      3832    1  -8   0   7    189.18    191.66     13.93 o
      3833    2  -7  -7   0     62.28     68.36     13.43 o
      3833    1  -7   0   7     62.28     68.36     13.43 o
      3834    2  -6  -8   0   5000.49   5417.51    239.95 o
      3834    1  -6   0   7   5000.49   5417.51    239.95 o
      3835    2  -5  -9   0   3717.50   4326.99    272.66 o
      3835    1  -5   0   7   3717.50   4326.99    272.66 o
      3836    2  -4 -10   0   5742.58   6689.01    295.52 o
      3836    1  -4   0   7   5742.58   6689.01    295.52 o
      3837    2  -3 -11   0    598.26    698.28     34.32 o
      3837    1  -3   0   7    598.26    698.28     34.32 o
      3838    2  -2 -12   0    239.75    228.79     13.57 o
      3838    1  -2   0   7    239.75    228.79     13.57 o
      3839    2  -1 -13   0    873.40    967.58     45.06 o
      3839    1  -1   0   7    873.40    967.58     45.06 o
      3840    2   0 -14   0   1563.97   1606.19    103.45 o
      3840    1   0   0   7   1563.97   1606.19    103.45 o
      3841    2   1 -15   0  11016.70  11266.80    494.92 o
      3841    1   1   0   7  11016.70  11266.80    494.92 o
      3842    2   2 -16   0   3814.56   4190.98    186.18 o
      3842    1   2   0   7   3814.56   4190.98    186.18 o
      3843    2   3 -17   0  36514.90  35824.10   1568.59 o
      3843    1   3   0   7  36514.90  35824.10   1568.59 o
      3844    2   4 -18   0  26741.60  27426.40   1201.51 o
      3844    1   4   0   7  26741.60  27426.40   1201.51 o
      3845    2   5 -19   0   1316.70   1244.97     58.03 o
      3845    1   5   0   7   1316.70   1244.97     58.03 o
      3846    2   6 -20   0   3631.38   3578.61    160.37 o
      3846    1   6   0   7   3631.38   3578.61    160.37 o
      3847    2   7 -21   0    113.28    101.16      8.63 o
      3847    1   7   0   7    113.28    101.16      8.63 o
      3848    2   8 -22   0    413.76    370.54     20.59 o
      3848    1   8   0   7    413.76    370.54     20.59 o
      3849    2   9 -23   0    693.07    602.26     30.35 o
      3849    1   9   0   7    693.07    602.26     30.35 o
      3850    2  10 -24   0   1210.61   1099.64     51.59 o
      3850    1  10   0   7   1210.61   1099.64     51.59 o
      3851    1 -14   1   7     11.22     15.49      6.18 <
      3852    1 -13   1   7     20.24     16.85      6.20 <
      3853    1 -12   1   7    155.48    146.29     11.65 o
      3854    1 -11   1   7   3860.74   3307.37    211.43 o
      3855    1  -9   1   7  18777.80  19405.40    854.54 o
      3856    1  -8   1   7     93.41     95.92     11.38 o
      3857    1  -7   1   7    128.59    138.69     12.42 o
      3858    1  -6   1   7    104.80     72.70      9.80 o
      3859    1  -5   1   7    133.78    116.50     11.21 o
      3860    1  -4   1   7    195.73    187.38     18.68 o
      3861    1  -3   1   7    438.46    387.04     29.87 o
      3862    1  -2   1   7     89.77     74.08     11.71 o
      3863    1  -1   1   7     46.81     13.65      7.67 <
      3864    1   0   1   7    143.63    122.18      9.01 o
      3865    1   1   1   7      5.32      7.17      4.50 <
      3866    1   2   1   7      0.34     -1.06      6.06 <
      3867    1   3   1   7   2416.79   2314.63    104.71 o
      3868    1   4   1   7     32.60     20.08      5.76 o
      3869    1   5   1   7     44.27     33.66      5.47 o
      3870    1   6   1   7     22.32      8.43      4.94 <
      3871    1   7   1   7   5380.12   5338.79    237.24 o
      3872    1   8   1   7      0.18     -0.66      5.91 <
      3873    1   9   1   7     28.95     26.17      5.52 o
      3874    1  10   1   7      7.66      4.48      6.81 <
      3875    2 -14  -1   2   3114.80   2836.14    128.97 o
      3875    1 -14   2   7   3114.80   2836.14    128.97 o
      3876    2 -13  -2   2    766.64    772.54     39.07 o
      3876    1 -13   2   7    766.64    772.54     39.07 o
      3877    2 -12  -3   2    263.46    275.12     17.41 o
      3877    1 -12   2   7    263.46    275.12     17.41 o
      3878    2 -11  -4   2     10.17      0.83     10.15 <
      3878    1 -11   2   7     10.17      0.83     10.15 <
      3879    2 -10  -5   2      6.41      7.37      6.90 <
      3879    1 -10   2   7      6.41      7.37      6.90 <
      3880    2  -9  -6   2   8602.93  10033.50    435.25 o
      3880    1  -9   2   7   8602.93  10033.50    435.25 o
      3881    2  -8  -7   2   2059.33   2199.10    101.30 o
      3881    1  -8   2   7   2059.33   2199.10    101.30 o
      3882    2  -7  -8   2  31047.90  33253.70   1452.60 o
      3882    1  -7   2   7  31047.90  33253.70   1452.60 o
      3883    2  -6  -9   2 627059.00 693955.00  42870.80 o
      3883    1  -6   2   7 627059.00 693955.00  42870.80 o
      3884    2  -5 -10   2   4578.09   5258.05    233.96 o
      3884    1  -5   2   7   4578.09   5258.05    233.96 o
      3885    2  -4 -11   2   3219.10   3851.48    171.43 o
      3885    1  -4   2   7   3219.10   3851.48    171.43 o
      3886    2  -3 -12   2   1969.73   2245.99    101.83 o
      3886    1  -3   2   7   1969.73   2245.99    101.83 o
      3887    2  -2 -13   2    145.49    143.78     10.58 o
      3887    1  -2   2   7    145.49    143.78     10.58 o
      3888    2  -1 -14   2  10408.90  11415.80    502.08 o
      3888    1  -1   2   7  10408.90  11415.80    502.08 o
      3889    2   0 -15   2   3883.92   4275.76    188.34 o
      3889    1   0   2   7   3883.92   4275.76    188.34 o
      3890    2   1 -16   2   6735.02   6995.56    437.09 o
      3890    1   1   2   7   6735.02   6995.56    437.09 o
      3891    2   2 -17   2   7989.54   8105.89    357.77 o
      3891    1   2   2   7   7989.54   8105.89    357.77 o
      3892    2   3 -18   2   2113.80   1944.42     86.96 o
      3892    1   3   2   7   2113.80   1944.42     86.96 o
      3893    2   4 -19   2   8250.45   7507.42    327.52 o
      3893    1   4   2   7   8250.45   7507.42    327.52 o
      3894    2   5 -20   2   2402.12   2278.28    102.93 o
      3894    1   5   2   7   2402.12   2278.28    102.93 o
      3895    2   6 -21   2    332.63    319.52     25.71 o
      3895    1   6   2   7    332.63    319.52     25.71 o
      3896    2   7 -22   2     70.20     67.14      7.48 o
      3896    1   7   2   7     70.20     67.14      7.48 o
      3897    2   8 -23   2   2087.85   1998.14     91.65 o
      3897    1   8   2   7   2087.85   1998.14     91.65 o
      3898    2   9 -24   2      5.71      2.38      4.55 <
      3898    1   9   2   7      5.71      2.38      4.55 <
      3899    1 -14   3   7     23.82     22.48      6.50 o
      3900    1 -12   3   7    124.13    117.88     10.99 o
      3901    1 -11   3   7      2.41      6.22      6.25 <
      3902    1 -10   3   7     45.00     35.01      8.88 o
      3903    1  -9   3   7    354.42    359.65     21.65 o
      3904    1  -8   3   7    379.69    314.80     20.47 o
      3905    1  -7   3   7      0.33      5.43      8.48 <
      3906    1  -6   3   7    273.95    232.75     23.14 o
      3907    1  -5   3   7     31.41     24.40      8.48 <
      3908    1  -4   3   7      0.31     -1.11      6.51 <
      3909    1  -3   3   7  13387.80  13803.50    607.37 o
      3910    1  -2   3   7    305.26    280.33     16.58 o
      3911    1  -1   3   7   7454.25   7478.06    330.34 o
      3912    1   0   3   7    173.65    187.58     16.87 o
      3913    1   1   3   7     32.40     34.94      6.45 o
      3914    1   2   3   7     65.69     57.34      7.23 o
      3915    1   3   3   7      4.43      2.11      4.81 <
      3916    1   4   3   7   1129.26   1078.07     72.45 o
      3917    1   5   3   7     87.93     89.06      8.42 o
      3918    1   6   3   7    245.50    248.74     15.31 o
      3919    1   7   3   7   1968.74   1964.09     90.06 o
      3920    1   8   3   7    108.89    112.04     12.98 o
      3921    1   9   3   7     38.69     45.43      9.33 o
      3922    2 -14  -2   4    134.61     98.85      9.70 o
      3922    1 -14   4   7    134.61     98.85      9.70 o
      3923    2 -13  -3   4    751.31    727.95     36.91 o
      3923    1 -13   4   7    751.31    727.95     36.91 o
      3924    2 -12  -4   4    913.07    976.93     47.42 o
      3924    1 -12   4   7    913.07    976.93     47.42 o
      3925    2 -11  -5   4    221.10    242.57     15.98 o
      3925    1 -11   4   7    221.10    242.57     15.98 o
      3926    2 -10  -6   4     56.12     55.88      9.73 o
      3926    1 -10   4   7     56.12     55.88      9.73 o
      3927    2  -9  -7   4    262.80    235.23     16.52 o
      3927    1  -9   4   7    262.80    235.23     16.52 o
      3928    2  -8  -8   4   1061.13   1114.10     54.20 o
      3928    1  -8   4   7   1061.13   1114.10     54.20 o
      3929    2  -7  -9   4   2469.85   2857.76    129.82 o
      3929    1  -7   4   7   2469.85   2857.76    129.82 o
      3930    2  -6 -10   4   1421.98   1547.59     72.81 o
      3930    1  -6   4   7   1421.98   1547.59     72.81 o
      3931    2  -5 -11   4     81.79     61.23     13.52 o
      3931    1  -5   4   7     81.79     61.23     13.52 o
      3932    2  -4 -12   4    263.17    301.19     25.64 o
      3932    1  -4   4   7    263.17    301.19     25.64 o
      3933    2  -3 -13   4   1153.97   1342.74     89.16 o
      3933    1  -3   4   7   1153.97   1342.74     89.16 o
      3934    2  -2 -14   4   1463.56   1578.48    103.46 o
      3934    1  -2   4   7   1463.56   1578.48    103.46 o
      3935    2  -1 -15   4     29.59     15.68      8.99 <
      3935    1  -1   4   7     29.59     15.68      8.99 <
      3936    2   0 -16   4  16723.00  18503.70    811.57 o
      3936    1   0   4   7  16723.00  18503.70    811.57 o
      3937    2   1 -17   4  28666.30  30240.50   1324.14 o
      3937    1   1   4   7  28666.30  30240.50   1324.14 o
      3938    2   2 -18   4   1046.73   1177.00     55.16 o
      3938    1   2   4   7   1046.73   1177.00     55.16 o
      3939    2   3 -19   4   3085.24   2924.97    129.77 o
      3939    1   3   4   7   3085.24   2924.97    129.77 o
      3940    2   4 -20   4  24610.80  24973.60   1094.59 o
      3940    1   4   4   7  24610.80  24973.60   1094.59 o
      3941    2   5 -21   4     61.58     61.59      7.08 o
      3941    1   5   4   7     61.58     61.59      7.08 o
      3942    2   6 -22   4     87.68     85.82      8.32 o
      3942    1   6   4   7     87.68     85.82      8.32 o
      3943    2   7 -23   4    219.57    203.02     13.33 o
      3943    1   7   4   7    219.57    203.02     13.33 o
      3944    2   8 -24   4    138.38    145.38     10.83 o
      3944    1   8   4   7    138.38    145.38     10.83 o
      3945    1 -14   5   7    178.88    163.29     12.41 o
      3946    1 -13   5   7     47.57     25.55     11.11 <
      3947    1 -12   5   7    245.43    245.64     16.37 o
      3948    1 -11   5   7    396.75    402.49     23.84 o
      3949    1 -10   5   7      9.51     15.27      8.08 <
      3950    1  -9   5   7    209.78    212.63     22.60 o
      3951    1  -8   5   7      0.50     -1.65      8.17 <
      3952    1  -7   5   7    214.30    188.74     14.87 o
      3953    1  -6   5   7    122.57     81.95     11.16 o
      3954    1  -5   5   7   4055.22   3863.02    171.07 o
      3955    1  -4   5   7    648.66    570.73     30.57 o
      3956    1  -3   5   7      0.09      1.71      7.66 <
      3957    1  -2   5   7      4.67     -0.37      6.39 <
      3958    1  -1   5   7    271.61    269.94     16.35 o
      3959    1   0   5   7     33.62     32.35      6.73 o
      3960    1   1   5   7    183.38    176.97     12.58 o
      3961    1   2   5   7      0.71      2.20      4.92 <
      3962    1   3   5   7     27.27     25.40      9.13 <
      3963    1   4   5   7     36.74     37.55      8.57 o
      3964    1   5   5   7      9.09     10.09      4.82 <
      3965    1   6   5   7      6.34      7.99      7.81 <
      3966    1   7   5   7   3099.09   2829.17    181.06 o
      3967    1   8   5   7     34.37     28.74      7.85 o
      3968    2 -14  -3   6    126.50     98.36     12.85 o
      3968    1 -14   6   7    126.50     98.36     12.85 o
      3969    2 -13  -4   6     12.62     17.03     10.03 <
      3969    1 -13   6   7     12.62     17.03     10.03 <
      3970    2 -12  -5   6    713.40    603.48     43.93 o
      3970    1 -12   6   7    713.40    603.48     43.93 o
      3971    2 -11  -6   6   1914.39   2096.05     96.75 o
      3971    1 -11   6   7   1914.39   2096.05     96.75 o
      3972    2 -10  -7   6   3777.01   4303.72    273.57 o
      3972    1 -10   6   7   3777.01   4303.72    273.57 o
      3973    2  -9  -8   6  10094.90  10984.10    484.31 o
      3973    1  -9   6   7  10094.90  10984.10    484.31 o
      3974    2  -8  -9   6  51091.60  54957.50   2405.49 o
      3974    1  -8   6   7  51091.60  54957.50   2405.49 o
      3975    2  -7 -10   6   1638.28   1769.27     81.69 o
      3975    1  -7   6   7   1638.28   1769.27     81.69 o
      3976    2  -6 -11   6   1456.60   1807.72     84.31 o
      3976    1  -6   6   7   1456.60   1807.72     84.31 o
      3977    2  -5 -12   6   1325.18   1376.38     65.43 o
      3977    1  -5   6   7   1325.18   1376.38     65.43 o
      3978    2  -4 -13   6   2626.89   2442.99    112.37 o
      3978    1  -4   6   7   2626.89   2442.99    112.37 o
      3979    2  -3 -14   6   5222.57   5074.14    227.93 o
      3979    1  -3   6   7   5222.57   5074.14    227.93 o
      3980    2  -2 -15   6   3272.54   3636.53    162.68 o
      3980    1  -2   6   7   3272.54   3636.53    162.68 o
      3981    2  -1 -16   6    349.08    340.74     19.94 o
      3981    1  -1   6   7    349.08    340.74     19.94 o
      3982    2   0 -17   6  27196.30  30452.80   1335.29 o
      3982    1   0   6   7  27196.30  30452.80   1335.29 o
      3983    2   1 -18   6    973.97    994.67     47.43 o
      3983    1   1   6   7    973.97    994.67     47.43 o
      3984    2   2 -19   6   2504.52   2844.88    182.73 o
      3984    1   2   6   7   2504.52   2844.88    182.73 o
      3985    2   3 -20   6    556.25    548.93     39.50 o
      3985    1   3   6   7    556.25    548.93     39.50 o
      3986    2   4 -21   6    277.08    253.80     15.66 o
      3986    1   4   6   7    277.08    253.80     15.66 o
      3987    2   5 -22   6    568.39    538.50     27.90 o
      3987    1   5   6   7    568.39    538.50     27.90 o
      3988    2   6 -23   6    776.46    728.24     36.30 o
      3988    1   6   6   7    776.46    728.24     36.30 o
      3989    2   7 -24   6    348.05    349.98     19.75 o
      3989    1   7   6   7    348.05    349.98     19.75 o
      3990    1 -14   7   7      1.25      1.37      6.98 <
      3991    1 -13   7   7   3192.42   3051.65    138.10 o
      3992    1 -12   7   7    309.75    297.63     18.29 o
      3993    1 -11   7   7    673.35    657.70     34.85 o
      3994    1 -10   7   7    156.23    173.11     14.33 o
      3995    1  -9   7   7    825.34    794.70     40.65 o
      3996    1  -8   7   7      0.93      1.65     11.75 <
      3997    1  -7   7   7      3.60      5.40      8.33 <
      3998    1  -6   7   7      0.88     -0.92      8.11 <
      3999    1  -5   7   7   2353.84   2223.97    102.21 o
      4000    1  -4   7   7    360.58    356.96     21.56 o
      4001    1  -3   7   7   2434.13   2655.19    120.92 o
      4002    1  -2   7   7     86.56     91.76      9.88 o
      4003    1  -1   7   7    268.56    231.94     15.84 o
      4004    1   0   7   7    174.16    167.26     12.12 o
      4005    1   1   7   7   1134.45   1132.24     76.88 o
      4006    1   2   7   7     38.81     35.58      6.71 o
      4007    1   3   7   7    410.92    420.86     23.21 o
      4008    1   4   7   7    103.12    104.48      9.98 o
      4009    1   5   7   7   2882.02   2788.21    126.92 o
      4010    1   6   7   7      5.22      3.68      5.25 <
      4011    2 -14  -4   8     92.36     95.51     12.25 o
      4011    1 -14   8   7     92.36     95.51     12.25 o
      4012    2 -13  -5   8    122.31    117.93     10.56 o
      4012    1 -13   8   7    122.31    117.93     10.56 o
      4013    2 -12  -6   8    623.40    632.09     33.63 o
      4013    1 -12   8   7    623.40    632.09     33.63 o
      4014    2 -11  -7   8    561.36    567.18     31.10 o
      4014    1 -11   8   7    561.36    567.18     31.10 o
      4015    2 -10  -8   8  20580.20  21023.00    925.02 o
      4015    1 -10   8   7  20580.20  21023.00    925.02 o
      4016    2  -9  -9   8      0.75     -1.71     11.67 <
      4016    1  -9   8   7      0.75     -1.71     11.67 <
      4017    2  -8 -10   8  19013.60  21275.70    934.18 o
      4017    1  -8   8   7  19013.60  21275.70    934.18 o
      4018    2  -7 -11   8     10.92      3.52     11.63 <
      4018    1  -7   8   7     10.92      3.52     11.63 <
      4019    2  -6 -12   8     12.79      9.27      8.28 <
      4019    1  -6   8   7     12.79      9.27      8.28 <
      4020    2  -5 -13   8    298.45    310.37     19.40 o
      4020    1  -5   8   7    298.45    310.37     19.40 o
      4021    2  -4 -14   8    688.60    738.85     37.28 o
      4021    1  -4   8   7    688.60    738.85     37.28 o
      4022    2  -3 -15   8    786.17    874.09     43.17 o
      4022    1  -3   8   7    786.17    874.09     43.17 o
      4023    2  -2 -16   8    777.55    802.98     56.36 o
      4023    1  -2   8   7    777.55    802.98     56.36 o
      4024    2  -1 -17   8  21418.30  24610.60   1527.49 o
      4024    1  -1   8   7  21418.30  24610.60   1527.49 o
      4025    2   0 -18   8  32824.30  36044.10   1572.27 o
      4025    1   0   8   7  32824.30  36044.10   1572.27 o
      4026    2   1 -19   8    165.09    176.15     12.73 o
      4026    1   1   8   7    165.09    176.15     12.73 o
      4027    2   2 -20   8   1320.29   1323.83     62.64 o
      4027    1   2   8   7   1320.29   1323.83     62.64 o
      4028    2   3 -21   8     37.58     43.12      7.06 o
      4028    1   3   8   7     37.58     43.12      7.06 o
      4029    2   4 -22   8    171.11    175.05     18.97 o
      4029    1   4   8   7    171.11    175.05     18.97 o
      4030    2   5 -23   8    318.77    330.28     19.27 o
      4030    1   5   8   7    318.77    330.28     19.27 o
      4031    2   6 -24   8      1.93     15.79      8.99 <
      4031    1   6   8   7      1.93     15.79      8.99 <
      4032    1 -13   9   7    501.59    425.31     23.97 o
      4033    1 -12   9   7      6.54      6.72     10.44 <
      4034    1 -11   9   7     48.96     51.57     13.47 o
      4035    1 -10   9   7      7.86      8.71      7.76 <
      4036    1  -9   9   7   1984.13   1972.24     92.04 o
      4037    1  -8   9   7      4.08      2.49      9.79 <
      4038    1  -7   9   7    106.73     88.97     10.75 o
      4039    1  -6   9   7    693.55    731.89     37.74 o
      4040    1  -4   9   7    329.51    378.77     32.57 o
      4041    1  -3   9   7   1307.65   1371.09     92.88 o
      4042    1  -2   9   7     17.38     18.28      6.78 <
      4043    1  -1   9   7    134.53    157.00     12.62 o
      4044    1   0   9   7    142.42    158.32     16.66 o
      4045    1   1   9   7    254.80    262.55     17.10 o
      4046    1   2   9   7    678.77    666.80     34.03 o
      4047    1   3   9   7    138.15    137.93     16.42 o
      4048    1   4   9   7     52.41     58.14      7.58 o
      4049    1   5   9   7    963.97    977.21     67.44 o
      4050    2 -13  -6  10      3.62      1.38      7.12 <
      4050    1 -13  10   7      3.62      1.38      7.12 <
      4051    2 -12  -7  10      6.71      5.88      7.61 <
      4051    1 -12  10   7      6.71      5.88      7.61 <
      4052    2 -11  -8  10   3534.13   3501.29    223.91 o
      4052    1 -11  10   7   3534.13   3501.29    223.91 o
      4053    2  -9 -10  10     43.25     46.73      9.00 o
      4053    1  -9  10   7     43.25     46.73      9.00 o
      4054    2  -8 -11  10   1574.46   1749.78     82.11 o
      4054    1  -8  10   7   1574.46   1749.78     82.11 o
      4055    2  -7 -12  10   1799.61   2037.88     94.28 o
      4055    1  -7  10   7   1799.61   2037.88     94.28 o
      4056    2  -6 -13  10    861.03    945.82     66.64 o
      4056    1  -6  10   7    861.03    945.82     66.64 o
      4057    2  -5 -14  10     96.75     99.66     10.72 o
      4057    1  -5  10   7     96.75     99.66     10.72 o
      4058    2  -4 -15  10      3.41      6.15      6.84 <
      4058    1  -4  10   7      3.41      6.15      6.84 <
      4059    2  -3 -16  10     64.09     51.28     13.17 o
      4059    1  -3  10   7     64.09     51.28     13.17 o
      4060    2  -2 -17  10    214.28    196.97     18.74 o
      4060    1  -2  10   7    214.28    196.97     18.74 o
      4061    2  -1 -18  10     31.43     16.40      6.51 <
      4061    1  -1  10   7     31.43     16.40      6.51 <
      4062    2   0 -19  10  13775.30  14921.50    654.31 o
      4062    1   0  10   7  13775.30  14921.50    654.31 o
      4063    2   1 -20  10   1037.44   1122.49     54.02 o
      4063    1   1  10   7   1037.44   1122.49     54.02 o
      4064    2   2 -21  10     99.60     99.75     15.35 o
      4064    1   2  10   7     99.60     99.75     15.35 o
      4065    2   3 -22  10    625.35    656.76     33.58 o
      4065    1   3  10   7    625.35    656.76     33.58 o
      4066    2   4 -23  10    399.65    413.46     32.85 o
      4066    1   4  10   7    399.65    413.46     32.85 o
      4067    1 -12  11   7    248.34    263.49     17.76 o
      4068    1 -11  11   7     24.58     13.13      7.43 <
      4069    1 -10  11   7      5.56     11.28      7.26 <
      4070    1  -9  11   7      3.63     12.63     12.02 <
      4071    1  -8  11   7    219.70    219.05     15.74 o
      4072    1  -7  11   7   4784.43   5089.28    322.54 o
      4073    1  -6  11   7    379.35    351.93     21.11 o
      4074    1  -5  11   7    777.96    816.96     41.56 o
      4075    1  -4  11   7    436.52    459.77     25.65 o
      4076    1  -3  11   7    905.24    925.28     45.76 o
      4077    1  -2  11   7    813.76    883.02     44.03 o
      4078    1  -1  11   7    121.53    121.22     11.08 o
      4079    1   0  11   7      5.17      5.38      6.20 <
      4080    1   1  11   7     19.02     23.14      6.67 o
      4081    1   2  11   7     56.52     52.63      7.93 o
      4082    2 -11  -9  12    103.53     85.16     10.20 o
      4082    1 -11  12   7    103.53     85.16     10.20 o
      4083    2 -10 -10  12    171.84    153.29     13.57 o
      4083    1 -10  12   7    171.84    153.29     13.57 o
      4084    2  -9 -11  12     24.49     24.11      7.85 o
      4084    1  -9  12   7     24.49     24.11      7.85 o
      4085    2  -8 -12  12    184.12    142.84     18.24 o
      4085    1  -8  12   7    184.12    142.84     18.24 o
      4086    2  -7 -13  12    382.25    417.06     24.25 o
      4086    1  -7  12   7    382.25    417.06     24.25 o
      4087    2  -6 -14  12   3600.87   3861.10    174.32 o
      4087    1  -6  12   7   3600.87   3861.10    174.32 o
      4088    2  -5 -15  12      0.79      2.46      6.92 <
      4088    1  -5  12   7      0.79      2.46      6.92 <
      4089    2  -4 -16  12   1098.87   1099.35     53.98 o
      4089    1  -4  12   7   1098.87   1099.35     53.98 o
      4090    2  -3 -17  12   8801.60   9568.95    419.64 o
      4090    1  -3  12   7   8801.60   9568.95    419.64 o
      4091    2  -2 -18  12    934.17   1009.05     49.19 o
      4091    1  -2  12   7    934.17   1009.05     49.19 o
      4092    2  -1 -19  12     99.81     99.12     15.71 o
      4092    1  -1  12   7     99.81     99.12     15.71 o
      4093    2   0 -20  12    399.21    505.64     27.42 o
      4093    1   0  12   7    399.21    505.64     27.42 o
      4094    2   1 -21  12    416.34    523.60     38.84 o
      4094    1   1  12   7    416.34    523.60     38.84 o
      4095    1 -11  13   7   1283.63   1305.38     89.11 o
      4096    1 -10  13   7    328.82    317.22     19.82 o
      4097    1  -9  13   7    402.30    383.15     22.73 o
      4098    1  -8  13   7    447.06    434.94     35.30 o
      4099    1  -7  13   7    489.25    513.73     28.19 o
      4100    1  -6  13   7    470.22    481.36     27.03 o
      4101    1  -5  13   7     85.54     95.60     10.50 o
      4102    1  -4  13   7     24.98     26.54      7.56 o
      4103    1  -3  13   7    735.50    687.22     36.08 o
      4104    1  -2  13   7     50.03     37.56      8.85 o
      4105    1  -1  13   7    223.15    238.95     21.56 o
      4106    2  -9 -12  14   1697.70   1724.38    114.64 o
      4106    1  -9  14   7   1697.70   1724.38    114.64 o
      4107    2  -8 -13  14    188.78    193.31     14.41 o
      4107    1  -8  14   7    188.78    193.31     14.41 o
      4108    2  -7 -14  14    599.98    571.36     30.30 o
      4108    1  -7  14   7    599.98    571.36     30.30 o
      4109    2  -6 -15  14     10.11     10.85      6.85 <
      4109    1  -6  14   7     10.11     10.85      6.85 <
      4110    2  -5 -16  14     34.48     36.68      9.68 o
      4110    1  -5  14   7     34.48     36.68      9.68 o
      4111    2  -4 -17  14    303.72    267.62     23.65 o
      4111    1  -4  14   7    303.72    267.62     23.65 o
      4112    2   5 -15 -12      1.02      2.77      4.05 <
      4112    1   5 -12   8      1.02      2.77      4.05 <
      4113    2   6 -16 -12     12.69      9.22      5.72 <
      4113    1   6 -12   8     12.69      9.22      5.72 <
      4114    2   7 -17 -12   5096.40   5133.57    225.11 o
      4114    1   7 -12   8   5096.40   5133.57    225.11 o
      4115    2   8 -18 -12   9302.82   8861.81    556.15 o
      4115    1   8 -12   8   9302.82   8861.81    556.15 o
      4116    2   9 -19 -12    233.54    219.54     15.29 o
      4116    1   9 -12   8    233.54    219.54     15.29 o
      4117    1   4 -11   8    740.79    626.91     29.69 o
      4118    1   5 -11   8    261.54    240.28     14.24 o
      4119    1   6 -11   8    164.73    202.46     13.67 o
      4120    1   7 -11   8   1402.32   1547.41     72.25 o
      4121    1   8 -11   8    270.20    272.36     26.43 o
      4122    1   9 -11   8     11.08      2.86      6.29 <
      4123    1  10 -11   8     37.57     41.99      7.51 o
      4124    1  11 -11   8   1849.80   1872.78    121.77 o
      4125    2   3 -14 -10    293.82    129.25      7.53 o
      4125    1   3 -10   8    293.82    129.25      7.53 o
      4126    2   4 -15 -10      3.05      5.04      4.17 <
      4126    1   4 -10   8      3.05      5.04      4.17 <
      4127    2   5 -16 -10     39.90     46.51     11.59 o
      4127    1   5 -10   8     39.90     46.51     11.59 o
      4128    2   6 -17 -10   1963.00   2030.30     92.99 o
      4128    1   6 -10   8   1963.00   2030.30     92.99 o
      4129    2   7 -18 -10      1.64      2.42      5.57 <
      4129    1   7 -10   8      1.64      2.42      5.57 <
      4130    2   8 -19 -10    457.71    487.07     38.66 o
      4130    1   8 -10   8    457.71    487.07     38.66 o
      4131    2   9 -20 -10     46.59     54.41      8.23 o
      4131    1   9 -10   8     46.59     54.41      8.23 o
      4132    2  10 -21 -10    957.93   1007.32     70.48 o
      4132    1  10 -10   8    957.93   1007.32     70.48 o
      4133    2  11 -22 -10     38.89     38.97      8.39 o
      4133    1  11 -10   8     38.89     38.97      8.39 o
      4134    1   3  -9   8   5862.63   5628.31    245.32 o
      4135    1   4  -9   8     80.90     86.60      8.03 o
      4136    1   5  -9   8    129.66    132.30     10.45 o
      4137    1   6  -9   8    205.43    195.55     13.22 o
      4138    1   7  -9   8    669.16    650.41     45.83 o
      4139    1   8  -9   8   1528.81   1766.82    117.35 o
      4140    1   9  -9   8    125.45    140.67     11.40 o
      4141    1  10  -9   8      6.23     10.78     10.53 <
      4142    1  11  -9   8   1738.64   1793.40    116.67 o
      4143    2   2 -14  -8    170.89    157.99      9.28 o
      4143    1   2  -8   8    170.89    157.99      9.28 o
      4144    2   3 -15  -8    592.00    819.94     36.49 o
      4144    1   3  -8   8    592.00    819.94     36.49 o
      4145    2   4 -16  -8   2179.28   2284.37    101.26 o
      4145    1   4  -8   8   2179.28   2284.37    101.26 o
      4146    2   5 -17  -8   9644.49  10468.90    459.89 o
      4146    1   5  -8   8   9644.49  10468.90    459.89 o
      4147    2   6 -18  -8    226.78    203.84     13.72 o
      4147    1   6  -8   8    226.78    203.84     13.72 o
      4148    2   7 -19  -8     50.04     53.39      9.27 o
      4148    1   7  -8   8     50.04     53.39      9.27 o
      4149    2   8 -20  -8  12238.20  12745.70    547.72 o
      4149    1   8  -8   8  12238.20  12745.70    547.72 o
      4150    2   9 -21  -8    403.20    397.77     22.25 o
      4150    1   9  -8   8    403.20    397.77     22.25 o
      4151    2  10 -22  -8    146.62    152.91     17.91 o
      4151    1  10  -8   8    146.62    152.91     17.91 o
      4152    2  11 -23  -8     39.91     51.15      9.40 o
      4152    1  11  -8   8     39.91     51.15      9.40 o
      4153    1  -8  -7   8    495.75    445.74     23.30 o
      4154    1  -7  -7   8     18.09      8.54      3.40 <
      4155    1   1  -7   8      0.39      1.38      2.59 <
      4156    1   2  -7   8    484.17    448.80     23.02 o
      4157    1   3  -7   8     46.79     49.06      7.08 o
      4158    1   4  -7   8     66.99     67.58      7.86 o
      4159    1   5  -7   8    639.69    705.72     35.02 o
      4160    1   6  -7   8    143.28    166.89     12.30 o
      4161    1   7  -7   8    119.07     99.60      9.58 o
      4162    1   8  -7   8      0.03      0.11      5.69 <
      4163    1   9  -7   8      3.77      2.66      5.77 <
      4164    1  10  -7   8    315.02    352.53     29.61 o
      4165    1  11  -7   8   3964.54   3945.05    249.40 o
      4166    2  -9  -4  -6    619.24    622.71     31.76 o
      4166    1  -9  -6   8    619.24    622.71     31.76 o
      4167    2  -8  -5  -6      7.19     -1.78      4.85 <
      4167    1  -8  -6   8      7.19     -1.78      4.85 <
      4168    2  -7  -6  -6    273.81    254.46     19.76 o
      4168    1  -7  -6   8    273.81    254.46     19.76 o
      4169    2  -6  -7  -6    679.02    653.23     30.94 o
      4169    1  -6  -6   8    679.02    653.23     30.94 o
      4170    2  -5  -8  -6   9844.55   4861.56    214.75 o
      4170    1  -5  -6   8   9844.55   4861.56    214.75 o
      4171    2   0 -13  -6     68.08     26.52      4.09 o
      4171    1   0  -6   8     68.08     26.52      4.09 o
      4172    2   2 -15  -6   3020.91   3276.46    145.23 o
      4172    1   2  -6   8   3020.91   3276.46    145.23 o
      4173    2   3 -16  -6   2196.43   2140.81     96.18 o
      4173    1   3  -6   8   2196.43   2140.81     96.18 o
      4174    2   4 -17  -6  27180.30  24973.50   1547.49 o
      4174    1   4  -6   8  27180.30  24973.50   1547.49 o
      4175    2   5 -18  -6    374.53    358.97     19.27 o
      4175    1   5  -6   8    374.53    358.97     19.27 o
      4176    2   6 -19  -6   3446.42   3585.60    160.96 o
      4176    1   6  -6   8   3446.42   3585.60    160.96 o
      4177    2   7 -20  -6   1345.00   1478.21     67.28 o
      4177    1   7  -6   8   1345.00   1478.21     67.28 o
      4178    2   8 -21  -6    545.01    558.84     29.26 o
      4178    1   8  -6   8    545.01    558.84     29.26 o
      4179    2   9 -22  -6    139.23    153.27     12.14 o
      4179    1   9  -6   8    139.23    153.27     12.14 o
      4180    2  10 -23  -6     17.58     36.17     10.76 o
      4180    1  10  -6   8     17.58     36.17     10.76 o
      4181    2  11 -24  -6   1701.70   1569.89    102.55 o
      4181    1  11  -6   8   1701.70   1569.89    102.55 o
      4182    1 -10  -5   8     98.84    112.15     10.62 o
      4183    1  -9  -5   8   2648.99   2751.40    124.57 o
      4184    1  -8  -5   8     95.40     87.39     13.20 o
      4185    1  -7  -5   8   1874.91   1895.50     86.42 o
      4186    1  -6  -5   8     69.23     73.95      6.70 o
      4187    1  -5  -5   8      3.85      0.72      3.22 <
      4188    1  -4  -5   8    405.79    355.75     16.86 o
      4189    1  -1  -5   8   2269.65   2060.94     92.81 o
      4190    1   0  -5   8     15.80     19.59      3.56 o
      4191    1   1  -5   8      0.01      0.58      3.34 <
      4192    1   2  -5   8    112.68    122.28      8.28 o
      4193    1   3  -5   8    159.20    141.02      9.43 o
      4194    1   4  -5   8    832.63   1065.01     70.55 o
      4195    1   5  -5   8    383.52    408.43     30.64 o
      4196    1   6  -5   8   1156.54   1223.12     57.54 o
      4197    1   7  -5   8    376.70    349.71     19.69 o
      4198    1   8  -5   8      6.54     15.75      7.19 <
      4199    1   9  -5   8   4602.17   5095.18    222.07 o
      4200    1  10  -5   8    245.00    250.57     16.22 o
      4201    1  11  -5   8     33.36     28.68      7.39 o
      4202    2 -11  -3  -4   1047.20   1103.18     76.49 o
      4202    1 -11  -4   8   1047.20   1103.18     76.49 o
      4203    2 -10  -4  -4   1083.68   1154.40     77.55 o
      4203    1 -10  -4   8   1083.68   1154.40     77.55 o
      4204    2  -9  -5  -4    303.56    312.88     18.53 o
      4204    1  -9  -4   8    303.56    312.88     18.53 o
      4205    2  -8  -6  -4    226.62    242.73     15.04 o
      4205    1  -8  -4   8    226.62    242.73     15.04 o
      4206    2  -7  -7  -4    324.44    360.08     19.49 o
      4206    1  -7  -4   8    324.44    360.08     19.49 o
      4207    2  -6  -8  -4  31843.60  36560.20   1596.88 o
      4207    1  -6  -4   8  31843.60  36560.20   1596.88 o
      4208    2  -5  -9  -4   1088.05   1208.87     55.20 o
      4208    1  -5  -4   8   1088.05   1208.87     55.20 o
      4209    2  -4 -10  -4  26616.70  28488.10   1249.40 o
      4209    1  -4  -4   8  26616.70  28488.10   1249.40 o
      4210    2  -3 -11  -4   1367.76   1482.81     66.21 o
      4210    1  -3  -4   8   1367.76   1482.81     66.21 o
      4211    2  -2 -12  -4    394.47    395.13     18.51 o
      4211    1  -2  -4   8    394.47    395.13     18.51 o
      4212    2  -1 -13  -4    834.42    897.44     40.81 o
      4212    1  -1  -4   8    834.42    897.44     40.81 o
      4213    2   0 -14  -4   5522.43   5708.44    247.98 o
      4213    1   0  -4   8   5522.43   5708.44    247.98 o
      4214    2   1 -15  -4     32.95     29.50      4.45 o
      4214    1   1  -4   8     32.95     29.50      4.45 o
      4215    2   2 -16  -4    489.63    511.19     35.62 o
      4215    1   2  -4   8    489.63    511.19     35.62 o
      4216    2   3 -17  -4  29733.60  29783.30   1303.94 o
      4216    1   3  -4   8  29733.60  29783.30   1303.94 o
      4217    2   4 -18  -4  56256.40  53555.20   2343.77 o
      4217    1   4  -4   8  56256.40  53555.20   2343.77 o
      4218    2   5 -19  -4    144.13    114.60      8.94 o
      4218    1   5  -4   8    144.13    114.60      8.94 o
      4219    2   6 -20  -4   3847.64   3665.93    163.16 o
      4219    1   6  -4   8   3847.64   3665.93    163.16 o
      4220    2   7 -21  -4    953.55    849.20     41.13 o
      4220    1   7  -4   8    953.55    849.20     41.13 o
      4221    2   8 -22  -4    260.86    233.77     14.53 o
      4221    1   8  -4   8    260.86    233.77     14.53 o
      4222    2   9 -23  -4    224.00    233.05     20.34 o
      4222    1   9  -4   8    224.00    233.05     20.34 o
      4223    2  10 -24  -4     96.24    112.57     10.58 o
      4223    1  10  -4   8     96.24    112.57     10.58 o
      4224    2  11 -25  -4   1231.19   1148.78     76.43 o
      4224    1  11  -4   8   1231.19   1148.78     76.43 o
      4225    1 -12  -3   8    101.34     85.53      9.74 o
      4226    1 -11  -3   8    247.62    270.98     25.72 o
      4227    1 -10  -3   8    253.19    313.33     25.57 o
      4228    1  -9  -3   8    188.59    231.31     15.25 o
      4229    1  -8  -3   8      1.69      2.26      5.74 <
      4230    1  -7  -3   8      4.12      6.69      5.63 <
      4231    1  -6  -3   8      8.18     16.14      6.33 <
      4232    1  -5  -3   8    244.42    239.85     15.01 o
      4233    1  -4  -3   8    907.55    992.63     45.55 o
      4234    1  -3  -3   8    100.61    127.88      8.92 o
      4235    1  -2  -3   8     83.26    106.25      7.66 o
      4236    1  -1  -3   8  38094.40  27601.20   1231.68 o
      4237    1   0  -3   8    188.25    194.40     11.31 o
      4238    1   1  -3   8   4215.02   4446.01    196.70 o
      4239    1   2  -3   8    312.55    317.58     17.05 o
      4240    1   3  -3   8   3125.51   3614.34    227.79 o
      4241    1   4  -3   8    166.42    159.27     10.66 o
      4242    1   5  -3   8      0.10      1.09      4.50 <
      4243    1   6  -3   8     14.11     12.62      7.07 <
      4244    1   7  -3   8    453.72    493.26     36.53 o
      4245    1   8  -3   8    467.01    462.72     24.41 o
      4246    1   9  -3   8   2728.50   2715.34    122.59 o
      4247    1  10  -3   8     29.98     25.51      6.81 o
      4248    2 -13  -2  -2    400.49    392.64     32.61 o
      4248    1 -13  -2   8    400.49    392.64     32.61 o
      4249    2 -12  -3  -2    117.59    108.37     10.65 o
      4249    1 -12  -2   8    117.59    108.37     10.65 o
      4250    2 -11  -4  -2   1173.60   1329.40     90.05 o
      4250    1 -11  -2   8   1173.60   1329.40     90.05 o
      4251    2 -10  -5  -2   6794.09   7337.47    459.64 o
      4251    1 -10  -2   8   6794.09   7337.47    459.64 o
      4252    2  -9  -6  -2     11.78     10.34      6.16 <
      4252    1  -9  -2   8     11.78     10.34      6.16 <
      4253    2  -8  -7  -2   3014.48   3206.95    144.58 o
      4253    1  -8  -2   8   3014.48   3206.95    144.58 o
      4254    2  -7  -8  -2   5644.08   6007.07    265.92 o
      4254    1  -7  -2   8   5644.08   6007.07    265.92 o
      4255    2  -6  -9  -2  13976.50  14703.30    646.23 o
      4255    1  -6  -2   8  13976.50  14703.30    646.23 o
      4256    2  -5 -10  -2   1053.21   1183.88     55.36 o
      4256    1  -5  -2   8   1053.21   1183.88     55.36 o
      4257    2  -4 -11  -2    554.88    685.46     47.39 o
      4257    1  -4  -2   8    554.88    685.46     47.39 o
      4258    2  -3 -12  -2    294.20    294.95     16.63 o
      4258    1  -3  -2   8    294.20    294.95     16.63 o
      4259    2  -2 -13  -2   1629.62   2009.57     90.21 o
      4259    1  -2  -2   8   1629.62   2009.57     90.21 o
      4260    2  -1 -14  -2    558.23    571.31     28.11 o
      4260    1  -1  -2   8    558.23    571.31     28.11 o
      4261    2   0 -15  -2   3449.90   2417.65    109.18 o
      4261    1   0  -2   8   3449.90   2417.65    109.18 o
      4262    2   1 -16  -2    118.70    110.78     11.71 o
      4262    1   1  -2   8    118.70    110.78     11.71 o
      4263    2   2 -17  -2   2281.37   2688.40    119.39 o
      4263    1   2  -2   8   2281.37   2688.40    119.39 o
      4264    2   3 -18  -2    942.39   1003.83     67.13 o
      4264    1   3  -2   8    942.39   1003.83     67.13 o
      4265    2   4 -19  -2  24821.20  24896.50   1090.44 o
      4265    1   4  -2   8  24821.20  24896.50   1090.44 o
      4266    2   5 -20  -2    570.14    562.29     28.28 o
      4266    1   5  -2   8    570.14    562.29     28.28 o
      4267    2   6 -21  -2   1235.97   1164.07     54.97 o
      4267    1   6  -2   8   1235.97   1164.07     54.97 o
      4268    2   7 -22  -2     87.57     95.08     12.24 o
      4268    1   7  -2   8     87.57     95.08     12.24 o
      4269    2   8 -23  -2   1440.52   1271.48     59.76 o
      4269    1   8  -2   8   1440.52   1271.48     59.76 o
      4270    2   9 -24  -2   5829.94   4998.27    220.31 o
      4270    1   9  -2   8   5829.94   4998.27    220.31 o
      4271    2  10 -25  -2    175.95    164.02     11.39 o
      4271    1  10  -2   8    175.95    164.02     11.39 o
      4272    1 -14  -1   8      0.13      5.27      6.57 <
      4273    1 -13  -1   8    465.12    446.91     25.00 o
      4274    1 -12  -1   8     97.85    101.65     10.29 o
      4275    1 -11  -1   8    325.58    314.62     28.13 o
      4276    1 -10  -1   8    218.57    257.58     22.50 o
      4277    1  -9  -1   8    119.46    131.37     11.20 o
      4278    1  -8  -1   8     16.31     15.42      6.58 <
      4279    1  -7  -1   8    529.72    507.95     38.00 o
      4280    1  -6  -1   8     38.44     39.62     11.97 o
      4281    1  -5  -1   8     42.29     39.93     11.15 o
      4282    1  -4  -1   8     25.93     25.58      6.51 o
      4283    1  -3  -1   8  17959.40  18354.20    804.91 o
      4284    1  -2  -1   8    156.87    123.03      9.66 o
      4285    1  -1  -1   8     30.50     26.69      5.33 o
      4286    1   0  -1   8    157.12    143.11     13.85 o
      4287    1   1  -1   8    275.71    250.93     14.42 o
      4288    1   2  -1   8     12.03     11.85      6.03 <
      4289    1   3  -1   8    177.00    182.57     11.92 o
      4290    1   4  -1   8     62.97     53.02      6.85 o
      4291    1   5  -1   8    371.36    345.82     19.40 o
      4292    1   6  -1   8      0.21     -3.88      4.78 <
      4293    1   7  -1   8    100.68    110.17      9.26 o
      4294    1   8  -1   8    503.48    508.62     26.54 o
      4295    1   9  -1   8   2145.07   2011.17    129.88 o
      4296    1  10  -1   8    876.85    854.62     58.77 o
      4297    2 -14  -2   0   2606.85   2692.73    122.77 o
      4297    1 -14   0   8   2606.85   2692.73    122.77 o
      4298    2 -13  -3   0     13.29     12.65      6.74 <
      4298    1 -13   0   8     13.29     12.65      6.74 <
      4299    2 -12  -4   0    808.27    810.07     40.74 o
      4299    1 -12   0   8    808.27    810.07     40.74 o
      4300    2 -11  -5   0      1.71      0.82     10.10 <
      4300    1 -11   0   8      1.71      0.82     10.10 <
      4301    2 -10  -6   0    480.14    499.81     37.83 o
      4301    1 -10   0   8    480.14    499.81     37.83 o
      4302    2  -9  -7   0    190.25    216.93     14.72 o
      4302    1  -9   0   8    190.25    216.93     14.72 o
      4303    2  -8  -8   0  12220.50  15949.70    993.10 o
      4303    1  -8   0   8  12220.50  15949.70    993.10 o
      4304    2  -7  -9   0     12.08      4.58     10.46 <
      4304    1  -7   0   8     12.08      4.58     10.46 <
      4305    2  -6 -10   0     96.03    119.79     11.23 o
      4305    1  -6   0   8     96.03    119.79     11.23 o
      4306    2  -5 -11   0   1893.02   2187.39     99.19 o
      4306    1  -5   0   8   1893.02   2187.39     99.19 o
      4307    2  -4 -12   0   5550.66   6603.55    413.38 o
      4307    1  -4   0   8   5550.66   6603.55    413.38 o
      4308    2  -3 -13   0    142.66    105.95     13.52 o
      4308    1  -3   0   8    142.66    105.95     13.52 o
      4309    2  -2 -14   0    129.87    142.53     15.03 o
      4309    1  -2   0   8    129.87    142.53     15.03 o
      4310    2  -1 -15   0  10672.70  11204.10    696.79 o
      4310    1  -1   0   8  10672.70  11204.10    696.79 o
      4311    2   0 -16   0   1816.32   2021.60     91.53 o
      4311    1   0   0   8   1816.32   2021.60     91.53 o
      4312    2   1 -17   0  34889.70  36749.60   1607.46 o
      4312    1   1   0   8  34889.70  36749.60   1607.46 o
      4313    2   2 -18   0    493.17    488.57     24.79 o
      4313    1   2   0   8    493.17    488.57     24.79 o
      4314    2   3 -19   0   2175.45   2133.59     96.82 o
      4314    1   3   0   8   2175.45   2133.59     96.82 o
      4315    2   4 -20   0     25.75     13.16      5.20 <
      4315    1   4   0   8     25.75     13.16      5.20 <
      4316    2   5 -21   0   1727.79   1656.69    107.84 o
      4316    1   5   0   8   1727.79   1656.69    107.84 o
      4317    2   6 -22   0    231.69    189.44     12.62 o
      4317    1   6   0   8    231.69    189.44     12.62 o
      4318    2   7 -23   0     27.95     28.28      5.51 o
      4318    1   7   0   8     27.95     28.28      5.51 o
      4319    2   8 -24   0     36.32     32.84      8.12 o
      4319    1   8   0   8     36.32     32.84      8.12 o
      4320    2   9 -25   0   1926.35   1825.80     83.68 o
      4320    1   9   0   8   1926.35   1825.80     83.68 o
      4321    1 -14   1   8    150.09    137.14     11.18 o
      4322    1 -13   1   8   2150.96   2251.18    102.81 o
      4323    1 -12   1   8    102.62     99.00      9.94 o
      4324    1 -11   1   8   1074.93   1003.58     70.11 o
      4325    1 -10   1   8     77.24     95.52     12.63 o
      4326    1  -9   1   8    283.42    320.90     20.21 o
      4327    1  -8   1   8     99.08     82.36     10.98 o
      4328    1  -7   1   8    849.04    812.79     40.98 o
      4329    1  -6   1   8   1176.63   1251.04     83.66 o
      4330    1  -5   1   8   1017.16   1058.91     50.85 o
      4331    1  -4   1   8    110.46     99.12     10.25 o
      4332    1  -3   1   8  10361.40  10969.60    483.19 o
      4333    1  -2   1   8    105.14    107.69      9.19 o
      4334    1  -1   1   8      0.22     -0.48      5.00 <
      4335    1   0   1   8    256.11    209.97     13.57 o
      4336    1   1   1   8      4.92      6.30      6.58 <
      4337    1   2   1   8      5.20      8.14      5.01 <
      4338    1   3   1   8    368.66    356.39     19.37 o
      4339    1   4   1   8     36.25     23.83      6.06 o
      4340    1   5   1   8   1215.57   1158.89     54.61 o
      4341    1   6   1   8     21.56     26.14      5.56 o
      4342    1   7   1   8   7739.70   7911.93    349.68 o
      4343    1   8   1   8     71.07     68.73      7.53 o
      4344    1   9   1   8     33.92     35.26      6.11 o
      4345    2 -14  -3   2    419.20    426.75     23.55 o
      4345    1 -14   2   8    419.20    426.75     23.55 o
      4346    2 -13  -4   2   1291.39   1378.89     65.32 o
      4346    1 -13   2   8   1291.39   1378.89     65.32 o
      4347    2 -12  -5   2   1036.80   1155.64     55.66 o
      4347    1 -12   2   8   1036.80   1155.64     55.66 o
      4348    2 -10  -7   2     22.08     19.90      7.21 <
      4348    1 -10   2   8     22.08     19.90      7.21 <
      4349    2  -9  -8   2  10170.90  10718.40    466.76 o
      4349    1  -9   2   8  10170.90  10718.40    466.76 o
      4350    2  -8  -9   2   1614.89   1510.55     70.56 o
      4350    1  -8   2   8   1614.89   1510.55     70.56 o
      4351    2  -7 -10   2   4175.00   4050.51    180.80 o
      4351    1  -7   2   8   4175.00   4050.51    180.80 o
      4352    2  -6 -11   2  16670.20  18197.50   1130.26 o
      4352    1  -6   2   8  16670.20  18197.50   1130.26 o
      4353    2  -5 -12   2   1302.68   1562.61     72.61 o
      4353    1  -5   2   8   1302.68   1562.61     72.61 o
      4354    2  -4 -13   2   1487.34   1603.44     74.41 o
      4354    1  -4   2   8   1487.34   1603.44     74.41 o
      4355    2  -3 -14   2   1782.61   2110.10     96.20 o
      4355    1  -3   2   8   1782.61   2110.10     96.20 o
      4356    2  -2 -15   2    590.03    685.39     33.91 o
      4356    1  -2   2   8    590.03    685.39     33.91 o
      4357    2  -1 -16   2     72.56     75.63      7.99 o
      4357    1  -1   2   8     72.56     75.63      7.99 o
      4358    2   0 -17   2   7119.09   7203.40    450.08 o
      4358    1   0   2   8   7119.09   7203.40    450.08 o
      4359    2   1 -18   2     37.56     34.90      6.16 o
      4359    1   1   2   8     37.56     34.90      6.16 o
      4360    2   2 -19   2  15264.80  15869.80    696.63 o
      4360    1   2   2   8  15264.80  15869.80    696.63 o
      4361    2   3 -20   2    582.91    551.95     26.82 o
      4361    1   3   2   8    582.91    551.95     26.82 o
      4362    2   4 -21   2   4603.88   4513.79    284.47 o
      4362    1   4   2   8   4603.88   4513.79    284.47 o
      4363    2   5 -22   2    617.75    573.51     29.20 o
      4363    1   5   2   8    617.75    573.51     29.20 o
      4364    2   6 -23   2   1068.34    941.14     45.83 o
      4364    1   6   2   8   1068.34    941.14     45.83 o
      4365    2   7 -24   2   6461.99   6694.33    419.87 o
      4365    1   7   2   8   6461.99   6694.33    419.87 o
      4366    2   8 -25   2     34.38     35.98      6.09 o
      4366    1   8   2   8     34.38     35.98      6.09 o
      4367    2   9 -26   2   1684.85   1724.21    112.85 o
      4367    1   9   2   8   1684.85   1724.21    112.85 o
      4368    1 -14   3   8     42.75     47.45      7.67 o
      4369    1 -13   3   8      7.96     27.77      7.20 o
      4370    1 -12   3   8    189.70    216.59     15.01 o
      4371    1 -11   3   8    367.18    343.92     20.66 o
      4372    1 -10   3   8    159.93    146.14     12.64 o
      4373    1  -9   3   8    300.80    276.17     18.60 o
      4374    1  -8   3   8     17.20     13.05      8.14 <
      4375    1  -7   3   8      0.10     -5.28      8.25 <
      4376    1  -6   3   8    677.66    641.08     33.34 o
      4377    1  -5   3   8   1037.43    995.97     68.10 o
      4378    1  -4   3   8    175.03    186.04     18.86 o
      4379    1  -3   3   8  19836.00  20652.90   1281.86 o
      4380    1  -2   3   8      0.10      2.90      6.82 <
      4381    1  -1   3   8    590.60    616.05     43.89 o
      4382    1   0   3   8    879.45    809.23     39.59 o
      4383    1   1   3   8   1299.60   1218.08     57.08 o
      4384    1   2   3   8     60.69     53.72      7.05 o
      4385    1   3   3   8      5.23      3.73      4.58 <
      4386    1   4   3   8     19.46     16.14      5.49 <
      4387    1   5   3   8    764.60    764.86     37.64 o
      4388    1   6   3   8     71.60     70.92      7.65 o
      4389    1   7   3   8   2074.62   1917.07     87.55 o
      4390    1   8   3   8     59.05     62.74      7.08 o
      4391    2 -14  -4   4    349.70    334.25     19.82 o
      4391    1 -14   4   8    349.70    334.25     19.82 o
      4392    2 -13  -5   4    117.03    111.21     10.49 o
      4392    1 -13   4   8    117.03    111.21     10.49 o
      4393    2 -12  -6   4   1690.24   1565.48     73.56 o
      4393    1 -12   4   8   1690.24   1565.48     73.56 o
      4394    2 -11  -7   4    526.21    545.29     29.63 o
      4394    1 -11   4   8    526.21    545.29     29.63 o
      4395    2 -10  -8   4  20794.80  21596.10    950.49 o
      4395    1 -10   4   8  20794.80  21596.10    950.49 o
      4396    2  -9  -9   4    102.16     96.31     16.10 o
      4396    1  -9   4   8    102.16     96.31     16.10 o
      4397    2  -8 -10   4     33.73     46.65      9.29 o
      4397    1  -8   4   8     33.73     46.65      9.29 o
      4398    2  -7 -11   4   1471.24   1615.70     75.91 o
      4398    1  -7   4   8   1471.24   1615.70     75.91 o
      4399    2  -6 -12   4   2556.55   2880.52    130.28 o
      4399    1  -6   4   8   2556.55   2880.52    130.28 o
      4400    2  -5 -13   4   1109.71   1167.19     55.65 o
      4400    1  -5   4   8   1109.71   1167.19     55.65 o
      4401    2  -4 -14   4   1832.44   1936.27     89.10 o
      4401    1  -4   4   8   1832.44   1936.27     89.10 o
      4402    2  -3 -15   4  15882.90  18176.00    798.01 o
      4402    1  -3   4   8  15882.90  18176.00    798.01 o
      4403    2  -2 -16   4    472.89    518.39     27.06 o
      4403    1  -2   4   8    472.89    518.39     27.06 o
      4404    2  -1 -17   4   7195.09   8428.58    371.60 o
      4404    1  -1   4   8   7195.09   8428.58    371.60 o
      4405    2   0 -18   4  13863.30  15459.90    679.51 o
      4405    1   0   4   8  13863.30  15459.90    679.51 o
      4406    2   1 -19   4   2027.76   2103.78     95.60 o
      4406    1   1   4   8   2027.76   2103.78     95.60 o
      4407    2   2 -20   4   2795.61   2702.39    122.06 o
      4407    1   2   4   8   2795.61   2702.39    122.06 o
      4408    2   3 -21   4   1631.03   1628.83     74.75 o
      4408    1   3   4   8   1631.03   1628.83     74.75 o
      4409    2   4 -22   4   2019.30   2172.71    140.39 o
      4409    1   4   4   8   2019.30   2172.71    140.39 o
      4410    2   5 -23   4   1230.75   1231.97     58.16 o
      4410    1   5   4   8   1230.75   1231.97     58.16 o
      4411    2   6 -24   4      9.82      6.96      7.62 <
      4411    1   6   4   8      9.82      6.96      7.62 <
      4412    2   7 -25   4   3488.46   3393.48    152.66 o
      4412    1   7   4   8   3488.46   3393.48    152.66 o
      4413    2   8 -26   4      6.64      3.40      6.65 <
      4413    1   8   4   8      6.64      3.40      6.65 <
      4414    1 -14   5   8    263.63    230.40     15.16 o
      4415    1 -13   5   8   1844.19   1572.72    104.49 o
      4416    1 -12   5   8     43.51     51.04      7.96 o
      4417    1 -11   5   8    371.66    356.54     21.76 o
      4418    1 -10   5   8    450.10    431.08     35.02 o
      4419    1  -9   5   8   3702.05   3904.05    175.90 o
      4420    1  -8   5   8    528.24    510.69     28.34 o
      4421    1  -7   5   8     21.12     13.63      8.96 <
      4422    1  -6   5   8    201.10    217.97     15.77 o
      4423    1  -5   5   8  17222.80  17982.70    790.10 o
      4424    1  -4   5   8    505.51    466.65     26.15 o
      4425    1  -3   5   8    149.15    152.25     12.84 o
      4426    1  -2   5   8      1.37      3.61      6.44 <
      4427    1  -1   5   8      1.26     -0.31      5.96 <
      4428    1   0   5   8     11.78     19.79      6.61 <
      4429    1   1   5   8    605.19    629.66     32.16 o
      4430    1   2   5   8    148.26    116.81     15.15 o
      4431    1   3   5   8   1790.49   1644.08     74.61 o
      4432    1   4   5   8     84.98     77.76      8.32 o
      4433    1   5   5   8      8.22      6.35      6.11 <
      4434    1   6   5   8      0.98     -0.21      4.90 <
      4435    1   7   5   8     71.80     81.63     11.64 o
      4436    2 -14  -5   6    375.53    373.19     29.65 o
      4436    1 -14   6   8    375.53    373.19     29.65 o
      4437    2 -13  -6   6    217.49    199.99     13.91 o
      4437    1 -13   6   8    217.49    199.99     13.91 o
      4438    2 -12  -7   6     26.86     18.58     11.79 <
      4438    1 -12   6   8     26.86     18.58     11.79 <
      4439    2 -11  -8   6   3239.57   3335.84    151.30 o
      4439    1 -11   6   8   3239.57   3335.84    151.30 o
      4440    2 -10  -9   6  32654.80  35014.20   1534.84 o
      4440    1 -10   6   8  32654.80  35014.20   1534.84 o
      4441    2  -9 -10   6   1344.91   1331.01     64.04 o
      4441    1  -9   6   8   1344.91   1331.01     64.04 o
      4442    2  -8 -11   6    502.75    546.39     43.13 o
      4442    1  -8   6   8    502.75    546.39     43.13 o
      4443    2  -7 -12   6    308.74    313.75     20.07 o
      4443    1  -7   6   8    308.74    313.75     20.07 o
      4444    2  -6 -13   6    974.12    982.46     48.37 o
      4444    1  -6   6   8    974.12    982.46     48.37 o
      4445    2  -5 -14   6     60.97     63.13      9.16 o
      4445    1  -5   6   8     60.97     63.13      9.16 o
      4446    2  -4 -15   6      6.47      3.09      7.69 <
      4446    1  -4   6   8      6.47      3.09      7.69 <
      4447    2  -3 -16   6   2225.88   2487.15    113.35 o
      4447    1  -3   6   8   2225.88   2487.15    113.35 o
      4448    2  -2 -17   6   4773.32   5396.47    240.37 o
      4448    1  -2   6   8   4773.32   5396.47    240.37 o
      4449    2  -1 -18   6   1231.48   1322.83     62.37 o
      4449    1  -1   6   8   1231.48   1322.83     62.37 o
      4450    2   0 -19   6  13511.00  14729.60    645.81 o
      4450    1   0   6   8  13511.00  14729.60    645.81 o
      4451    2   1 -20   6    720.83    830.07     58.15 o
      4451    1   1   6   8    720.83    830.07     58.15 o
[truncated: 691,563 more chars]
