# Supplementary material for: Structural elucidation of triclinic and monoclinic SFCA-III – killing two birds with one stone
Source: Acta Crystallogr B Struct Sci Cryst Eng Mater. 2019 Nov 20;75(Pt 6):1126–36. doi: 10.1107/S2052520619014380 (PMC6900907; doi:10.1107/S2052520619014380)
Supplement: Supplementary file 3 [file b-75-01126-sup3.txt]

Structure refinement was based on an allotwinned sample build up from two different polytpes. Therefore, there is only ONE data set for both phases containing overlapping and non-overlapping reflections of the triclinic and monoclinic polytype.
